# Supplementary material for: The UCSC repeat browser allows discovery and visualization of evolutionary conflict across repeat families
Source: Mob DNA. 2020 Mar 31;11:13. doi: 10.1186/s13100-020-00208-w (PMC7110667; doi:10.1186/s13100-020-00208-w)
Supplement: Supplementary file 1 — Additional file 1: Table S1. Summary of Repeat Browser statistics. This table contains information regarding nomencature changes between the Repeat Browser, RepeatMasker and Dfam as well as several staistics regarding the consensuses and chaining. [file 13100_2020_208_MOESM1_ESM.xlsx]

## Sheet: TableS1
repBrowserName	RmskNames	SumCopiesInGenome	SepCopiesInGenome	LiftableCopies	SeqSources	99%Length	maxLenInGenome	consLen	consNCount	consRatio	rmskCov	covRawBlat	covBestBlat	ratio_bestToRaw	ratio_bestToRmsk
Alu	Alu	5889	5889	1447	top50consensus	102	146	181	1	1.98901	329386	70070	70070	1	0.212729
DNA-12_Crp	DNA-12_Crp	1	1	1	top50consensus	150	150	150	0	1	150	150	150	1	1
L1M	L1M	495	495	39	top50consensus	263	446	380	4	2.53333	48171	1813	1813	1	0.0376368
L1P	L1P	175	175	100	top50consensus	509	1197	341	2	2.64341	16317	5973	5973	1	0.36606
L1P5	L1P5	1179	1179	453	top50consensus	528	1558	971	2	2.19187	174368	67827	67671	0.9977	0.388093
L2d	L2d	43579	43579	1	top50consensus	619	2164	935	36	1.71875	8670709	20	20	1	2.31e-06
L3b	L3b	7407	7407	0	top50consensus	654	1224	1087	41	2.04323	1534794	None	None	None	-1
L2d2	L2d2	46159	46159	1	top50consensus	729	2026	1111	32	1.78331	8742570	26	26	1	2.97e-06
L2b	L2b	137851	137851	126	top50consensus	921	2890	1564	52	1.97226	26919855	3185	3185	1	0.000118314
L2c	L2c	155593	155593	42	top50consensus	962	2678	1712	49	2.0381	35309173	1311	1311	1	3.71e-05
L1ME4c	L1ME4c	18634	18634	1	top50consensus	986	4772	1513	35	1.8384	4632322	34	34	1	7.34e-06
L1ME4a	L1ME4a	21937	21937	346	top50consensus	1168	6329	2510	29	2.47779	7462143	12427	12422	0.999598	0.00166467
L1M5	L1M5	92030	92030	20	top50consensus	1191	3155	1988	34	1.94521	23915403	556	556	1	2.32e-05
L1MEg1	L1MEg1	1039	1039	51	top50consensus	1303	2032	2135	26	2.33079	389041	2648	2648	1	0.00680648
L1ME4b	L1ME4b	29910	29910	67	top50consensus	1307	5788	2322	37	2.15	8657161	2038	2038	1	0.000235412
L1MEb	L1MEb	2398	2398	411	top50consensus	1323	1987	3060	18	2.97955	921967	37192	37192	1	0.0403398
L2a	L2a	135417	135417	6145	top50consensus	1326	3068	2979	36	2.54833	39223884	366618	366593	0.999932	0.00934617
L1ME3G	L1ME3G	35261	35261	11	top50consensus	1405	6425	2327	33	1.96371	10806890	316	316	1	2.92e-05
L1MC4	L1MC4	47540	47540	3363	top50consensus	1412	7672	3384	29	2.81531	11558282	301579	301511	0.999775	0.0260861
L1M6B	L1M6B	2045	2045	5	top50consensus	1446	2474	2898	33	3.30445	552595	266	266	1	0.000481365
L1M6	L1M6	10718	10718	1	top50consensus	1463	3469	2465	48	1.98951	3959903	26	26	1	6.57e-06
L1MC5a	L1MC5a	20797	20797	9	top50consensus	1503	5455	2625	52	2.0653	6698366	242	242	1	3.61e-05
L1MEi	L1MEi	7670	7670	1	top50consensus	1523	3201	2412	44	1.90371	2884107	24	24	1	8.32e-06
L1MC5	L1MC5	14543	14543	2005	top50consensus	1538	6461	3518	23	3.01974	4504634	182373	182348	0.999863	0.0404801
L1ME5	L1ME5	3709	3709	390	top50consensus	1573	3952	3678	30	2.83141	1392361	27996	27996	1	0.0201069
L1MEg2	L1MEg2	684	684	63	top50consensus	1612	2341	2927	27	2.76132	285590	4930	4930	1	0.0172625
L1MD	L1MD	6954	6954	1009	top50consensus	1616	3160	4329	34	3.51665	2229985	151496	151470	0.999828	0.0679242
L1MC	L1MC	5696	5696	857	top50consensus	1623	3120	3623	47	2.93123	1656340	148352	148329	0.999845	0.0895523
L1ME3Cz	L1ME3Cz	16210	16210	7	top50consensus	1652	6304	2680	40	1.96337	5741014	170	170	1	2.96e-05
L1M7	L1M7	4160	4160	3	top50consensus	1671	2841	2710	45	2.08783	1680582	108	108	1	6.43e-05
L1MEj	L1MEj	2969	2969	2	top50consensus	1682	3081	2772	53	2.2	1215338	63	63	1	5.18e-05
L1MEh	L1MEh	4212	4212	3	top50consensus	1688	3263	2911	46	2.24961	1653232	105	105	1	6.35e-05
L1MEd	L1MEd	21814	21814	17	top50consensus	1706	3401	2734	44	1.9039	8945520	529	529	1	5.91e-05
L1ME3F	L1ME3F	4347	4347	89	top50consensus	1744	3664	3464	43	2.77564	1677112	4569	4569	1	0.00272433
L1ME3E	L1ME3E	5396	5396	206	top50consensus	1748	3181	3398	35	2.44285	2100919	9432	9432	1	0.00448946
L1ME3B	L1ME3B	7332	7332	0	top50consensus	1765	3961	2966	55	2.19379	2815029	None	None	None	-1
L1MEa	L1MEa	296	296	41	top50consensus	1765	2322	3006	14	3.83418	120476	4067	4067	1	0.0337578
L1ME3	L1ME3	6840	6840	610	top50consensus	1805	4795	3776	52	2.63687	2620991	39407	39324	0.997894	0.0150035
L1ME3D	L1ME3D	4142	4142	135	top50consensus	1814	3628	3477	43	2.38314	1695314	6996	6970	0.996284	0.00411133
L1M3	L1M3	8901	8901	3237	top50consensus	1821	3118	4486	31	2.9748	3144256	924886	924587	0.999677	0.294056
L1ME2z	L1ME2z	7292	7292	1029	top50consensus	1846	5635	4386	31	2.96752	2404308	141411	141411	1	0.0588157
L1M8	L1M8	2158	2158	2	top50consensus	1857	3431	2958	46	2.20089	921725	74	74	1	8.03e-05
L1M3a	L1M3a	898	898	138	top50consensus	1904	4220	4271	29	4.34486	390735	27679	27648	0.99888	0.070759
L1ME3A	L1ME3A	15907	15907	43	top50consensus	1913	5224	3323	61	2.03865	6633099	1288	1288	1	0.000194178
L1MCc	L1MCc	3586	3586	529	top50consensus	1924	3313	4165	49	2.58535	1632282	58327	58327	1	0.0357334
L1MEg	L1MEg	13524	13524	13	top50consensus	1976	3563	3247	54	1.95485	6117303	456	456	1	7.45e-05
L1MDb	L1MDb	1000	1000	228	top50consensus	1983	3907	3670	40	3.09183	440275	39084	39084	1	0.0887718
L1ME3C	L1ME3C	1219	1219	91	top50consensus	2029	4819	3875	39	3.09258	540949	6362	6340	0.996542	0.0117201
L1MB5	L1MB5	9479	9479	4535	top50consensus	2031	4574	4469	16	2.52059	3881829	1172480	1171757	0.999383	0.301857
L1MC4a	L1MC4a	8145	8145	1826	top50consensus	2037	4202	5154	43	3.05513	3538542	215700	215509	0.999115	0.0609033
L1MD3	L1MD3	7853	7853	551	top50consensus	2060	5308	5120	52	3.19401	2880827	58186	58124	0.998934	0.0201762
L1P4	L1P4	5359	5359	2363	top50consensus	2062	3234	4848	28	2.66081	2137401	985628	985474	0.999844	0.461062
L1MCb	L1MCb	2446	2446	1185	top50consensus	2116	3704	5107	22	2.78008	1440750	324371	324043	0.998989	0.224913
L1MB4	L1MB4	8776	8776	4077	top50consensus	2130	6013	5183	30	2.74233	3697238	1084993	1083978	0.999065	0.293186
L1MB8	L1MB8	16983	16983	9312	top50consensus	2160	5472	5612	20	2.71111	7589638	2606517	2605186	0.999489	0.343256
L1ME2	L1ME2	12645	12645	499	top50consensus	2162	5015	4228	64	2.34238	6071572	23297	23297	1	0.00383706
L1MB3	L1MB3	16209	16209	10877	top50consensus	2185	6158	5465	18	2.58882	6613662	3028571	3027687	0.999708	0.457793
L1M4	L1M4	18132	18132	1325	top50consensus	2205	4500	5061	52	2.78383	7295622	170455	170401	0.999683	0.0233566
L1MB2	L1MB2	8603	8603	4819	top50consensus	2212	6003	4827	13	2.38842	3590511	1417114	1416724	0.999725	0.394574
L1MEc	L1MEc	19831	19831	2116	top50consensus	2223	4484	4924	60	2.56191	10148852	161374	161194	0.998885	0.015883
L1MB7	L1MB7	19009	19009	9162	top50consensus	2252	7562	6622	17	3.16388	8914732	2600094	2599013	0.999584	0.291541
L1M4a1	L1M4a1	2747	2747	457	top50consensus	2286	4355	4796	40	3.0069	1406361	40690	40690	1	0.0289328
L1MA10	L1MA10	4219	4219	2158	top50consensus	2299	5985	6262	23	3.19327	1725937	614271	613871	0.999349	0.355674
L1MEf	L1MEf	9216	9216	1487	top50consensus	2396	4167	5131	46	2.61786	4869925	140254	140199	0.999608	0.0287887
L1P3b	L1P3b	91	91	59	top50consensus	2399	2780	2194	26	3.46603	48111	18664	18664	1	0.387936
L1M3e	L1M3e	1351	1351	204	top50consensus	2402	5208	5443	65	3.54362	733605	22445	20723	0.923279	0.0282482
L1MD2	L1MD2	11083	11083	2992	top50consensus	2408	4986	5463	45	2.69379	5224622	533863	533564	0.99944	0.102125
L1ME1	L1ME1	29936	29936	11345	top50consensus	2415	6216	5764	20	2.57551	15209057	2138685	2137932	0.999648	0.14057
L1M4a2	L1M4a2	1887	1887	522	top50consensus	2450	3803	5985	48	3.57527	965975	91478	91478	1	0.0947002
L1M2b	L1M2b	397	397	149	top50consensus	2461	2865	4282	20	3.80622	246277	39974	39823	0.996223	0.1617
L1MC2	L1MC2	5879	5879	3530	top50consensus	2546	6580	6127	20	2.63074	3064865	1257585	1256780	0.99936	0.41006
L1M3d	L1M3d	747	747	138	top50consensus	2551	5019	5506	29	4.24518	368149	14035	14032	0.999786	0.038115
L1P4c	L1P4c	114	114	22	top50consensus	2551	4080	3834	33	7.56213	54711	2744	2717	0.99016	0.0496609
L1MDa	L1MDa	7431	7431	2456	top50consensus	2634	5846	6670	29	3.49764	4183466	604480	604068	0.999318	0.144394
L1M4b	L1M4b	4153	4153	1023	top50consensus	2654	4277	5844	63	2.7579	2396691	150750	150707	0.999715	0.0628813
L1MC3	L1MC3	12678	12678	4729	top50consensus	2667	8021	6764	36	3.24568	7042407	1153490	1152902	0.99949	0.163709
L1PB	L1PB	1556	1556	1077	top50consensus	2744	3694	4764	61	2.26641	973311	558545	558398	0.999737	0.57371
L1P3	L1P3	3577	3577	2024	top50consensus	2755	5879	5148	29	2.08084	2133549	1121432	1120610	0.999267	0.525233
L1MCa	L1MCa	6936	6936	2761	top50consensus	2878	5335	7240	59	3.43128	4184817	675514	674842	0.999005	0.16126
L1MA7	L1MA7	7850	7850	4647	top50consensus	2879	7171	7067	23	2.69733	3888377	1699015	1698204	0.999523	0.436739
L1MB1	L1MB1	5438	5438	2401	top50consensus	2910	5714	6638	39	2.90122	3028632	694636	694075	0.999192	0.229171
L1MA9	L1MA9	15320	15320	7231	top50consensus	2974	7246	7974	15	3.06221	7780335	2758388	2755793	0.999059	0.3542
L1MA8	L1MA8	10284	10284	4968	top50consensus	2991	6122	7054	34	2.68009	5179004	2057811	2056879	0.999547	0.397157
L1MD1	L1MD1	6057	6057	3340	top50consensus	2997	5904	7477	21	2.68763	3646395	1133223	1132214	0.99911	0.310502
L1M3c	L1M3c	831	831	271	top50consensus	3002	5751	5973	49	3.49298	448782	64192	64044	0.997694	0.142706
L1MC1	L1MC1	12159	12159	9085	top50consensus	3098	6471	6735	19	2.27919	7363027	3858507	3857078	0.99963	0.523844
L1M2c	L1M2c	567	567	212	top50consensus	3140	4335	7420	33	3.74747	380597	92153	90579	0.98292	0.237992
L1M3b	L1M3b	767	767	181	top50consensus	3164	5044	6043	65	3.42768	495088	49387	49387	1	0.099754
L1MA5A	L1MA5A	3210	3210	1280	top50consensus	3213	5988	7736	78	2.92366	1638608	548946	548505	0.999197	0.334738
L1M2	L1M2	9052	9052	933	top50consensus	3325	6448	7455	99	3.26115	5217402	115327	105165	0.911885	0.0201566
L1M4c	L1M4c	6121	6121	2597	top50consensus	3402	5770	8633	49	3.31147	4355049	860660	860059	0.999302	0.197485
L1M3de	L1M3de	595	595	148	top50consensus	3439	5648	6941	38	3.93704	365272	57533	57322	0.996333	0.15693
L1MA6	L1MA6	4723	4723	2513	top50consensus	3479	7441	8456	37	2.82432	2922816	1195864	1194716	0.99904	0.408755
L1P4e	L1P4e	235	235	131	top50consensus	3512	4968	6701	25	5.03078	151529	53370	53370	1	0.35221
L1MA4	L1MA4	9736	9736	2599	top50consensus	3649	6419	9062	70	3.16632	6040239	1377290	1376521	0.999442	0.227892
L1MA5	L1MA5	4210	4210	1993	top50consensus	3801	7077	8738	34	2.84997	2700831	1003732	1003296	0.999566	0.371477
L1PB4	L1PB4	6783	6783	3692	top50consensus	3807	8292	8827	58	2.63808	3950948	1723708	1722287	0.999176	0.435917
L1M2a1	L1M2a1	135	135	71	top50consensus	3832	5669	6920	22	5.8005	114537	39332	36408	0.925658	0.317871
L1PA17	L1PA17	4959	4959	2846	top50consensus	4061	6686	9503	49	2.68446	3260216	1366355	1365548	0.999409	0.418852
L1P4d	L1P4d	224	224	115	top50consensus	4089	5257	6683	49	3.18238	228411	51900	51900	1	0.227222
L1M2a	L1M2a	700	700	252	top50consensus	4149	5713	7309	46	2.64915	510320	142161	141897	0.998143	0.278055
L1M3f	L1M3f	777	777	544	top50consensus	4270	5713	6728	40	2.32803	673787	338844	338696	0.999563	0.502675
L1MA4A	L1MA4A	5961	5961	1136	top50consensus	4306	7111	10157	180	3.23678	4870301	745059	744738	0.999569	0.152914
L1P4b	L1P4b	203	203	94	top50consensus	4318	4335	6876	25	4.47948	155929	41073	39719	0.967034	0.254725
L1PA16	L1PA16	13243	13243	4909	top50consensus	4380	7231	10090	86	2.64067	10508669	3698396	3695408	0.999192	0.351653
L1PA15-16	L1PA15-16	1501	1501	824	top50consensus	4579	6807	9986	66	3.16313	1577303	520098	519603	0.999048	0.329425
L1M1	L1M1	9612	9612	5388	top50consensus	4656	7183	10064	60	2.28105	8793353	4201843	4185483	0.996106	0.475983
L1PA12	L1PA12	1674	1674	559	top50consensus	4718	6928	9287	112	2.92965	1368094	112010	93488	0.83464	0.0683345
L1PREC2	L1PREC2	8480	8480	3113	top50consensus	4847	7736	10516	91	2.83374	6610910	2205674	2204118	0.999295	0.333406
L1P4a	L1P4a	617	617	396	top50consensus	4853	5709	9199	44	3.00621	720942	319413	319306	0.999665	0.442901
L1PB3	L1PB3	3460	3460	1927	top50consensus	4944	7708	9742	33	2.47196	2707869	1362054	1361398	0.999518	0.502756
L1P1	L1P1	3277	3277	2504	top50consensus	5149	5824	5987	4	1.2271	3083213	2619934	2617753	0.999168	0.849034
L1PBa	L1PBa	2391	2391	1690	top50consensus	5176	6866	8794	27	1.95335	2914911	1976571	1974657	0.999032	0.677433
L1PA14	L1PA14	3199	3199	1541	top50consensus	5183	7526	9520	68	2.20677	2888975	1331802	1330449	0.998984	0.460526
L1PA15	L1PA15	8284	8284	5239	top50consensus	5256	7570	10962	35	2.30246	7781833	4355696	4352019	0.999156	0.559254
L1PA13	L1PA13	8729	8729	2638	top50consensus	5287	7695	9009	53	2.03318	7589580	2699448	2697698	0.999352	0.355448
L1P2	L1P2	1646	1646	960	top50consensus	5421	6984	6918	17	1.36584	1877318	1685578	1683520	0.998779	0.896769
L1MA3	L1MA3	7197	7197	2477	top50consensus	5523	7715	11641	154	2.60834	7426085	2352704	2350500	0.999063	0.316519
L1MA2	L1MA2	7544	7544	2258	top50consensus	5526	7682	11429	198	2.47435	7444656	2293497	2290881	0.998859	0.307722
L1PBb	L1PBb	234	234	146	top50consensus	5532	7214	8140	38	2.69358	316400	170022	169891	0.99923	0.53695
L1PB2	L1PB2	3917	3917	1416	top50consensus	5576	7691	10465	86	2.30253	3159388	1383728	1383045	0.999506	0.437757
L1PA11	L1PA11	4147	4147	3954	top50consensus	5929	10456	9625	18	1.73956	4082720	3480365	3475665	0.99865	0.851311
L1MA1	L1MA1	4411	4411	2012	top50consensus	6048	7700	10257	106	1.85011	3700393	2076296	2074732	0.999247	0.560679
L1PA10	L1PA10	8025	8025	4333	top50consensus	6048	7706	8844	28	1.49771	8479873	5411429	5405625	0.998927	0.637465
L1PA2	L1PA2	7615	7615	7502	top50consensus	6056	10103	6551	3	1.08371	12482518	12366103	12359131	0.999436	0.990115
L1HS	L1HS	1494	1494	1434	top50consensus	6058	6419	6149	1	1.01653	3324232	3291453	3289920	0.999534	0.989678
L1PBa1	L1PBa1	575	575	473	top50consensus	6125	6209	7831	12	1.87704	806267	617011	616359	0.998943	0.76446
L1PA5	L1PA5	11450	11450	11260	top50consensus	6156	8954	6980	3	1.13607	16739461	16405321	16386288	0.99884	0.978902
L1PA3	L1PA3	8282	8282	8125	top50consensus	6168	10721	6734	1	1.09336	16635987	16382782	16373698	0.999446	0.984234
L1PA4	L1PA4	11642	11642	11462	top50consensus	6169	8594	6955	4	1.13089	18206817	17866910	17850107	0.99906	0.980408
L1PA6	L1PA6	5163	5163	5046	top50consensus	6197	8454	7637	2	1.23857	10241153	10001351	9996395	0.999504	0.976101
L1PB1	L1PB1	11181	11181	6639	top50consensus	6269	8879	8877	16	1.4392	11348851	8409347	8402994	0.999245	0.740427
L1PA8A	L1PA8A	2516	2516	2289	top50consensus	6417	6998	7768	11	1.20771	3174571	2935139	2933641	0.99949	0.924106
L1PA8	L1PA8	7411	7411	7204	top50consensus	6423	7211	7798	10	1.20358	6309823	5961977	5955060	0.99884	0.943776
L1PA7	L1PA7	12970	12970	12720	top50consensus	6461	7783	7753	9	1.19867	19303780	18683733	18668460	0.999183	0.967088
5S	5S	1210	1210	743	ident_name	-	-	-1	-1	-1	90169	47467	47467	1	0.526423
7SK	7SK	1275	1275	276	ident_name	-	-	-1	-1	-1	212979	51579	51558	0.999593	0.24208
7SLRNA	7SLRNA	1468	1468	1043	ident_name	-	-	-1	-1	-1	258907	172743	172718	0.999855	0.667104
AluJb	AluJb	131232	131232	117559	ident_name	-	-	-1	-1	-1	31063985	20996009	20975102	0.999004	0.675223
AluJo	AluJo	24261	24261	21258	ident_name	-	-	-1	-1	-1	5268761	3234264	3227641	0.997952	0.6126
AluJr	AluJr	102966	102966	93735	ident_name	-	-	-1	-1	-1	24901324	15766378	15723652	0.99729	0.631438
AluJr4	AluJr4	7223	7223	6206	ident_name	-	-	-1	-1	-1	1437662	851721	847497	0.995041	0.589497
AluSc	AluSc	34059	34059	33522	ident_name	-	-	-1	-1	-1	9404840	8747746	8747425	0.999963	0.930098
AluSc5	AluSc5	4842	4842	4652	ident_name	-	-	-1	-1	-1	1247663	1148026	1147896	0.999887	0.920037
AluSc8	AluSc8	24465	24465	23641	ident_name	-	-	-1	-1	-1	6737920	6094274	6093877	0.999935	0.904415
AluSg	AluSg	93608	93608	91247	ident_name	-	-	-1	-1	-1	25405935	22147233	22144019	0.999855	0.871608
AluSg4	AluSg4	6588	6588	6311	ident_name	-	-	-1	-1	-1	1659215	1476278	1476006	0.999816	0.889581
AluSg7	AluSg7	7280	7280	6950	ident_name	-	-	-1	-1	-1	1891337	1718378	1718320	0.999966	0.908521
AluSp	AluSp	61465	61465	60595	ident_name	-	-	-1	-1	-1	17129586	15905084	15903892	0.999925	0.928446
AluSq	AluSq	16730	16730	16437	ident_name	-	-	-1	-1	-1	4668512	4238091	4237542	0.99987	0.907686
AluSq10	AluSq10	4440	4440	4274	ident_name	-	-	-1	-1	-1	1185799	1060372	1060058	0.999704	0.893961
AluSq2	AluSq2	55130	55130	54362	ident_name	-	-	-1	-1	-1	15542775	14178015	14176423	0.999888	0.912091
AluSq4	AluSq4	2642	2642	2545	ident_name	-	-	-1	-1	-1	679580	609921	609762	0.999739	0.897263
AluSx	AluSx	157578	157578	152102	ident_name	-	-	-1	-1	-1	41839896	36877893	36870518	0.9998	0.881229
AluSx1	AluSx1	92611	92611	91522	ident_name	-	-	-1	-1	-1	26211701	23555788	23552916	0.999878	0.898565
AluSx3	AluSx3	76259	76259	71429	ident_name	-	-	-1	-1	-1	19734574	15779818	15774175	0.999642	0.799317
AluSx4	AluSx4	21149	21149	20094	ident_name	-	-	-1	-1	-1	5602922	4790359	4789915	0.999907	0.854896
AluSz	AluSz	23885	23885	23337	ident_name	-	-	-1	-1	-1	6160479	5200256	5198036	0.999573	0.843771
AluSz6	AluSz6	50833	50833	49012	ident_name	-	-	-1	-1	-1	13323062	11045120	11041313	0.999655	0.828737
AluY	AluY	91833	91833	90556	ident_name	-	-	-1	-1	-1	26338764	25197014	25196505	0.99998	0.956632
AluYa5	AluYa5	4408	4408	4264	ident_name	-	-	-1	-1	-1	1186326	1148767	1148766	0.999999	0.968339
AluYa8	AluYa8	893	893	622	ident_name	-	-	-1	-1	-1	108940	65243	65243	1	0.598889
AluYb8	AluYb8	2937	2937	2765	ident_name	-	-	-1	-1	-1	804029	776177	776176	0.999999	0.965358
AluYb9	AluYb9	397	397	335	ident_name	-	-	-1	-1	-1	90144	81016	80991	0.999691	0.898462
AluYc	AluYc	6114	6114	5719	ident_name	-	-	-1	-1	-1	1210554	1094709	1094446	0.99976	0.904087
AluYc3	AluYc3	1118	1118	933	ident_name	-	-	-1	-1	-1	207133	175649	175621	0.999841	0.847866
AluYd8	AluYd8	305	305	236	ident_name	-	-	-1	-1	-1	63108	53263	53263	1	0.843998
AluYe5	AluYe5	1481	1481	1373	ident_name	-	-	-1	-1	-1	360419	333111	333111	1	0.924233
AluYe6	AluYe6	485	485	403	ident_name	-	-	-1	-1	-1	101065	78656	78656	1	0.778271
AluYf1	AluYf1	3103	3103	2998	ident_name	-	-	-1	-1	-1	844026	789698	789658	0.999949	0.935585
AluYg6	AluYg6	1189	1189	1012	ident_name	-	-	-1	-1	-1	239472	191991	191991	1	0.801726
AluYh3	AluYh3	3169	3169	2953	ident_name	-	-	-1	-1	-1	678855	619879	619816	0.999898	0.913032
AluYh7	AluYh7	786	786	588	ident_name	-	-	-1	-1	-1	116273	86700	86700	1	0.745659
AluYh9	AluYh9	721	721	469	ident_name	-	-	-1	-1	-1	118311	61637	61581	0.999091	0.520501
AluYi6	AluYi6	625	625	522	ident_name	-	-	-1	-1	-1	122598	98167	98167	1	0.800723
AluYi6_4d	AluYi6_4d	364	364	286	ident_name	-	-	-1	-1	-1	75657	44121	44101	0.999547	0.582907
AluYj4	AluYj4	2666	2666	2518	ident_name	-	-	-1	-1	-1	709029	650838	650787	0.999922	0.917857
AluYk11	AluYk11	398	398	349	ident_name	-	-	-1	-1	-1	97188	66752	66748	0.99994	0.686793
AluYk12	AluYk12	196	196	162	ident_name	-	-	-1	-1	-1	42414	32597	32597	1	0.768543
AluYk2	AluYk2	4105	4105	3920	ident_name	-	-	-1	-1	-1	1114670	1029862	1029816	0.999955	0.923875
AluYk3	AluYk3	10923	10923	10714	ident_name	-	-	-1	-1	-1	3088395	2946359	2946350	0.999997	0.954007
AluYk4	AluYk4	3196	3196	3092	ident_name	-	-	-1	-1	-1	803663	755682	755628	0.999929	0.94023
AluYm1	AluYm1	6240	6240	6071	ident_name	-	-	-1	-1	-1	1686450	1593571	1593571	1	0.944926
AmnHarb1	AmnHarb1	194	194	20	ident_name	-	-	-1	-1	-1	48730	1510	1510	1	0.0309871
AmnL2-1	AmnL2-1	265	265	14	ident_name	-	-	-1	-1	-1	53212	785	785	1	0.0147523
AmnSINE1	AmnSINE1	1372	1372	87	ident_name	-	-	-1	-1	-1	234125	4722	4722	1	0.0201687
AmnSINE2	AmnSINE2	268	268	27	ident_name	-	-	-1	-1	-1	45644	1313	1313	1	0.0287661
Arthur1	Arthur1	1558	1558	822	ident_name	-	-	-1	-1	-1	574249	117024	117024	1	0.203786
Arthur1A	Arthur1A	1804	1804	460	ident_name	-	-	-1	-1	-1	234023	24981	24981	1	0.106746
Arthur1B	Arthur1B	2627	2627	1054	ident_name	-	-	-1	-1	-1	794344	111174	111174	1	0.139957
Arthur1C	Arthur1C	490	490	229	ident_name	-	-	-1	-1	-1	93843	22488	22488	1	0.239634
Arthur2	Arthur2	1155	1155	192	ident_name	-	-	-1	-1	-1	382371	18002	18002	1	0.0470799
BC200	BC200	1924	1924	879	ident_name	-	-	-1	-1	-1	153000	75799	75799	1	0.495418
BLACKJACK	BLACKJACK	1827	1827	850	ident_name	-	-	-1	-1	-1	836524	147560	147516	0.999702	0.176344
Chap1_Mam	Chap1_Mam	2205	2205	117	ident_name	-	-	-1	-1	-1	385351	5418	5418	1	0.0140599
Chap1a_Mam	Chap1a_Mam	1027	1027	80	ident_name	-	-	-1	-1	-1	202102	4405	4405	1	0.0217959
Charlie1	Charlie1	2505	2505	1587	ident_name	-	-	-1	-1	-1	809068	315152	315102	0.999841	0.389463
Charlie10	Charlie10	839	839	357	ident_name	-	-	-1	-1	-1	288065	61784	61760	0.999612	0.214396
Charlie10a	Charlie10a	314	314	109	ident_name	-	-	-1	-1	-1	56681	7892	7656	0.970096	0.135072
Charlie10b	Charlie10b	268	268	100	ident_name	-	-	-1	-1	-1	46148	7412	7389	0.996897	0.160115
Charlie11	Charlie11	103	103	24	ident_name	-	-	-1	-1	-1	45382	4362	4362	1	0.0961174
Charlie12	Charlie12	16	16	10	ident_name	-	-	-1	-1	-1	6879	5681	5681	1	0.825847
Charlie13a	Charlie13a	560	560	142	ident_name	-	-	-1	-1	-1	206195	14311	14311	1	0.0694052
Charlie13b	Charlie13b	541	541	91	ident_name	-	-	-1	-1	-1	122938	5933	5933	1	0.0482601
Charlie14a	Charlie14a	506	506	67	ident_name	-	-	-1	-1	-1	106657	3752	3752	1	0.0351782
Charlie15a	Charlie15a	9148	9148	391	ident_name	-	-	-1	-1	-1	1328590	15333	15320	0.999152	0.011531
Charlie15b	Charlie15b	2154	2154	309	ident_name	-	-	-1	-1	-1	477671	18464	18387	0.99583	0.038493
Charlie16	Charlie16	855	855	156	ident_name	-	-	-1	-1	-1	298035	12816	12796	0.998439	0.0429346
Charlie16a	Charlie16a	3757	3757	282	ident_name	-	-	-1	-1	-1	697219	13754	13754	1	0.0197269
Charlie17	Charlie17	335	335	121	ident_name	-	-	-1	-1	-1	125857	17307	17299	0.999538	0.13745
Charlie17a	Charlie17a	2169	2169	162	ident_name	-	-	-1	-1	-1	322608	7311	7311	1	0.0226622
Charlie17b	Charlie17b	560	560	194	ident_name	-	-	-1	-1	-1	189276	22800	22800	1	0.120459
Charlie18a	Charlie18a	3589	3589	518	ident_name	-	-	-1	-1	-1	663978	27373	27336	0.998648	0.04117
Charlie19a	Charlie19a	2729	2729	248	ident_name	-	-	-1	-1	-1	506724	14650	14650	1	0.0289112
Charlie1a	Charlie1a	4300	4300	2983	ident_name	-	-	-1	-1	-1	1910690	783035	782789	0.999686	0.409689
Charlie1b	Charlie1b	3935	3935	1989	ident_name	-	-	-1	-1	-1	794646	252785	252720	0.999743	0.318028
Charlie20a	Charlie20a	977	977	164	ident_name	-	-	-1	-1	-1	250159	12377	12377	1	0.0494765
Charlie21a	Charlie21a	839	839	196	ident_name	-	-	-1	-1	-1	263613	16456	16456	1	0.0624248
Charlie22a	Charlie22a	1569	1569	133	ident_name	-	-	-1	-1	-1	312983	8215	8215	1	0.0262474
Charlie23a	Charlie23a	2269	2269	183	ident_name	-	-	-1	-1	-1	408785	8505	8505	1	0.0208056
Charlie24	Charlie24	578	578	137	ident_name	-	-	-1	-1	-1	235386	14725	14725	1	0.0625568
Charlie25	Charlie25	1097	1097	236	ident_name	-	-	-1	-1	-1	459245	22986	22986	1	0.0500517
Charlie26a	Charlie26a	606	606	129	ident_name	-	-	-1	-1	-1	105208	7629	7629	1	0.0725135
Charlie29a	Charlie29a	1752	1752	322	ident_name	-	-	-1	-1	-1	487512	24407	24407	1	0.0500644
Charlie29b	Charlie29b	1191	1191	144	ident_name	-	-	-1	-1	-1	272141	11853	11853	1	0.0435546
Charlie2a	Charlie2a	2653	2653	760	ident_name	-	-	-1	-1	-1	795338	82122	82122	1	0.103254
Charlie2b	Charlie2b	3284	3284	1067	ident_name	-	-	-1	-1	-1	916628	109935	109935	1	0.119934
Charlie3	Charlie3	447	447	424	ident_name	-	-	-1	-1	-1	297423	274224	273941	0.998968	0.921048
Charlie30a	Charlie30a	284	284	35	ident_name	-	-	-1	-1	-1	92213	2107	2099	0.996203	0.0227625
Charlie30b	Charlie30b	425	425	59	ident_name	-	-	-1	-1	-1	134862	4162	4139	0.994474	0.0306906
Charlie31a	Charlie31a	954	954	98	ident_name	-	-	-1	-1	-1	230931	5023	5023	1	0.0217511
Charlie32a	Charlie32a	597	597	41	ident_name	-	-	-1	-1	-1	91368	1947	1947	1	0.0213094
Charlie4	Charlie4	286	286	113	ident_name	-	-	-1	-1	-1	71369	15339	15339	1	0.214925
Charlie4a	Charlie4a	3371	3371	1796	ident_name	-	-	-1	-1	-1	845894	210722	210701	0.9999	0.249087
Charlie4z	Charlie4z	10753	10753	820	ident_name	-	-	-1	-1	-1	1289695	33742	33742	1	0.0261628
Charlie5	Charlie5	2772	2772	1682	ident_name	-	-	-1	-1	-1	633432	237993	237968	0.999895	0.37568
Charlie6	Charlie6	248	248	145	ident_name	-	-	-1	-1	-1	124518	41733	41733	1	0.335156
Charlie7	Charlie7,Charlie7b_Mars	3762	3707,55	982	ident_name,hmmer/rmsk_correlation	-	-	-1	-1	-1	1182973	92201	92164	0.999599	0.0779088
Charlie7a	Charlie7a	2726	2726	358	ident_name	-	-	-1	-1	-1	432283	17655	17616	0.997791	0.0407511
Charlie8	Charlie8	2394	2394	425	ident_name	-	-	-1	-1	-1	672846	38050	38050	1	0.0565508
Charlie9	Charlie9	344	344	89	ident_name	-	-	-1	-1	-1	86106	16477	16477	1	0.191357
Cheshire	Cheshire	880	880	574	ident_name	-	-	-1	-1	-1	369809	176979	176908	0.999599	0.478377
Chompy-6_Croc	Chompy-6_Croc	1	1	0	ident_name	-	-	-1	-1	-1	111	None	None	None	-1
CR1_Mam	CR1_Mam	2896	2896	149	ident_name	-	-	-1	-1	-1	795404	8895	8895	1	0.011183
CR1-1_Amn	CR1-1_Amn	145	145	6	ident_name	-	-	-1	-1	-1	25011	487	487	1	0.0194714
CR1-11_Crp	CR1-11_Crp	10	10	0	ident_name	-	-	-1	-1	-1	1162	None	None	None	-1
CR1-12_AMi	CR1-12_AMi	128	128	11	ident_name	-	-	-1	-1	-1	33701	597	597	1	0.0177146
CR1-13_AMi	CR1-13_AMi	35	35	0	ident_name	-	-	-1	-1	-1	7634	None	None	None	-1
CR1-16_AMi	CR1-16_AMi	554	554	62	ident_name	-	-	-1	-1	-1	156165	3640	3640	1	0.0233087
CR1-3_Croc	CR1-3_Croc	34	34	0	ident_name	-	-	-1	-1	-1	5660	None	None	None	-1
CR1-L3A_Croc	CR1-L3A_Croc	41	41	0	ident_name	-	-	-1	-1	-1	7367	None	None	None	-1
CR1-L3B_Croc	CR1-L3B_Croc	5	5	0	ident_name	-	-	-1	-1	-1	788	None	None	None	-1
DNA1_Mam	DNA1_Mam	162	162	101	ident_name	-	-	-1	-1	-1	30581	10231	9860	0.963738	0.322422
ERV24_Prim	ERV24_Prim-int	741	741	220	ident_name(-int)	-	-	-1	-1	-1	436405	95028	94984	0.999537	0.217651
ERV24B_Prim	ERV24B_Prim-int	874	874	193	ident_name(-int)	-	-	-1	-1	-1	589995	67510	67484	0.999615	0.114381
ERV3-16A3_I	ERV3-16A3_I-int	5791	5791	2072	ident_name(-int)	-	-	-1	-1	-1	3721004	307498	307450	0.999844	0.0826255
ERV3-16A3_LTR	ERV3-16A3_LTR	1111	1111	231	ident_name	-	-	-1	-1	-1	278353	19097	19097	1	0.0686071
ERVL	ERVL-int	712	712	360	ident_name(-int)	-	-	-1	-1	-1	472255	232526	232343	0.999213	0.491986
ERVL-B4	ERVL-B4-int	2773	2773	2365	ident_name(-int)	-	-	-1	-1	-1	2325583	1583672	1582960	0.99955	0.680672
ERVL-E	ERVL-E-int	11499	11499	2479	ident_name(-int)	-	-	-1	-1	-1	6169068	378717	378670	0.999876	0.061382
ERVL47	ERVL47-int	216	216	94	ident_name(-int)	-	-	-1	-1	-1	132726	55325	55315	0.999819	0.416761
Eulor1	Eulor1	134	134	18	ident_name	-	-	-1	-1	-1	24148	1156	1120	0.968858	0.0463807
Eulor10	Eulor10	57	57	9	ident_name	-	-	-1	-1	-1	9942	442	442	1	0.0444579
Eulor11	Eulor11	119	119	32	ident_name	-	-	-1	-1	-1	24284	2296	2228	0.970383	0.0917477
Eulor12	Eulor12	139	139	6	ident_name	-	-	-1	-1	-1	16663	261	252	0.965517	0.0151233
Eulor2A	Eulor2A	109	109	13	ident_name	-	-	-1	-1	-1	18459	650	650	1	0.0352132
Eulor2B	Eulor2B	80	80	13	ident_name	-	-	-1	-1	-1	13389	732	732	1	0.0546717
Eulor2C	Eulor2C	78	78	4	ident_name	-	-	-1	-1	-1	9102	189	189	1	0.0207647
Eulor3	Eulor3	50	50	15	ident_name	-	-	-1	-1	-1	8037	754	741	0.982759	0.0921986
Eulor4	Eulor4	47	47	8	ident_name	-	-	-1	-1	-1	9210	654	654	1	0.0710098
Eulor5A	Eulor5A	177	177	30	ident_name	-	-	-1	-1	-1	30006	2480	2456	0.990323	0.0818503
Eulor5B	Eulor5B	72	72	11	ident_name	-	-	-1	-1	-1	9006	744	744	1	0.0826116
Eulor6A	Eulor6A	42	42	4	ident_name	-	-	-1	-1	-1	6107	226	226	1	0.0370067
Eulor6B	Eulor6B	89	89	24	ident_name	-	-	-1	-1	-1	15996	1854	1839	0.991909	0.114966
Eulor6C	Eulor6C	38	38	4	ident_name	-	-	-1	-1	-1	4742	223	216	0.96861	0.0455504
Eulor6D	Eulor6D	114	114	16	ident_name	-	-	-1	-1	-1	20049	886	886	1	0.0441917
Eulor6E	Eulor6E	45	45	4	ident_name	-	-	-1	-1	-1	6414	304	304	1	0.0473963
Eulor7	Eulor7	18	18	1	ident_name	-	-	-1	-1	-1	2249	82	82	1	0.0364606
Eulor8	Eulor8	190	190	48	ident_name	-	-	-1	-1	-1	43958	3410	3279	0.961584	0.0745939
Eulor9A	Eulor9A	289	289	28	ident_name	-	-	-1	-1	-1	43453	1273	1262	0.991359	0.0290429
Eulor9B	Eulor9B	60	60	10	ident_name	-	-	-1	-1	-1	7512	634	634	1	0.0843983
Eulor9C	Eulor9C	263	263	13	ident_name	-	-	-1	-1	-1	30592	554	552	0.99639	0.0180439
EuthAT-2	EuthAT-2	1149	1149	475	ident_name	-	-	-1	-1	-1	384909	62723	62723	1	0.162955
EuthAT-N1	EuthAT-N1	109	109	19	ident_name	-	-	-1	-1	-1	18645	1728	1728	1	0.092679
EuthAT-N1a	EuthAT-N1a	47	47	13	ident_name	-	-	-1	-1	-1	7215	997	997	1	0.138184
Eutr10	Eutr10	1035	1035	144	ident_name	-	-	-1	-1	-1	332141	8998	8998	1	0.0270909
Eutr11	Eutr11	747	747	193	ident_name	-	-	-1	-1	-1	184149	13621	13584	0.997284	0.0737664
Eutr15	Eutr15	758	758	109	ident_name	-	-	-1	-1	-1	219843	6301	6301	1	0.0286614
Eutr16	Eutr16	652	652	79	ident_name	-	-	-1	-1	-1	177223	4702	4702	1	0.0265315
Eutr18	Eutr18	1495	1495	50	ident_name	-	-	-1	-1	-1	363726	2308	2308	1	0.00634544
Eutr2	Eutr2	340	340	34	ident_name	-	-	-1	-1	-1	53564	1590	1577	0.991824	0.0294414
Eutr2B	Eutr2B	562	562	105	ident_name	-	-	-1	-1	-1	95163	6888	6842	0.993322	0.0718977
Eutr5	Eutr5	592	592	27	ident_name	-	-	-1	-1	-1	224508	1622	1622	1	0.00722469
EUTREP14	EUTREP14	631	631	60	ident_name	-	-	-1	-1	-1	124314	2932	2932	1	0.0235854
EUTREP15	EUTREP15	210	210	40	ident_name	-	-	-1	-1	-1	66179	3209	3209	1	0.0484897
EUTREP16	EUTREP16	774	774	54	ident_name	-	-	-1	-1	-1	168341	2170	2170	1	0.0128905
EUTREP2	EUTREP2	1261	1261	62	ident_name	-	-	-1	-1	-1	250991	3195	3195	1	0.0127295
EUTREP4	EUTREP4	402	402	52	ident_name	-	-	-1	-1	-1	67903	2772	2772	1	0.0408229
EUTREP6	EUTREP6	16	16	5	ident_name	-	-	-1	-1	-1	1818	293	293	1	0.161166
EUTREP7	EUTREP7	300	300	103	ident_name	-	-	-1	-1	-1	65494	9161	9161	1	0.139875
EUTREP8	EUTREP8	424	424	21	ident_name	-	-	-1	-1	-1	95618	1072	1072	1	0.0112113
EutTc1-N1	EutTc1-N1	37	37	16	ident_name	-	-	-1	-1	-1	7326	1877	1876	0.999467	0.256074
EutTc1-N2	EutTc1-N2	202	202	113	ident_name	-	-	-1	-1	-1	31166	9557	9461	0.989955	0.303568
FAM	FAM	3886	3886	2733	ident_name	-	-	-1	-1	-1	504451	229440	229440	1	0.454831
FLAM_A	FLAM_A	14894	14894	9943	ident_name	-	-	-1	-1	-1	1702554	718788	718788	1	0.422182
FLAM_C	FLAM_C	29376	29376	24303	ident_name	-	-	-1	-1	-1	3487047	2063962	2063917	0.999978	0.591881
FordPrefect	FordPrefect	547	547	292	ident_name	-	-	-1	-1	-1	306114	68741	68741	1	0.22456
FordPrefect_a	FordPrefect_a	307	307	66	ident_name	-	-	-1	-1	-1	73790	4596	4596	1	0.0622849
FRAM	FRAM	6048	6048	4323	ident_name	-	-	-1	-1	-1	829955	362092	362068	0.999934	0.43625
HAL1	HAL1	22358	22358	4923	ident_name	-	-	-1	-1	-1	8823624	451036	451013	0.999949	0.0511143
HAL1b	HAL1b	5660	5660	706	ident_name	-	-	-1	-1	-1	1615951	51815	51779	0.999305	0.0320424
HAL1M8	HAL1M8	2012	2012	1077	ident_name	-	-	-1	-1	-1	869171	204288	204167	0.999408	0.234899
HAL1ME	HAL1ME	9634	9634	747	ident_name	-	-	-1	-1	-1	2727553	43702	43702	1	0.0160224
Harlequin	Harlequin-int	557	557	449	ident_name(-int)	-	-	-1	-1	-1	785692	714686	713704	0.998626	0.908376
hAT-1_Mam	hAT-1_Mam	1678	1678	231	ident_name	-	-	-1	-1	-1	500127	16134	16134	1	0.0322598
hAT-4b_Ther	hAT-4b_Ther	217	217	27	ident_name	-	-	-1	-1	-1	72077	2177	2177	1	0.0302038
hAT-5_Mam	hAT-5_Mam	668	668	76	ident_name	-	-	-1	-1	-1	197265	4631	4631	1	0.023476
hAT-N1_Mam	hAT-N1_Mam	403	403	41	ident_name	-	-	-1	-1	-1	71984	2841	2841	1	0.0394671
hAT-N1a_Mam	hAT-N1a_Mam	754	754	68	ident_name	-	-	-1	-1	-1	139474	4293	4293	1	0.0307799
Helitron1Na_Mam	Helitron1Na_Mam	441	441	83	ident_name	-	-	-1	-1	-1	113492	5692	5692	1	0.0501533
Helitron1Nb_Mam	Helitron1Nb_Mam	360	360	64	ident_name	-	-	-1	-1	-1	93138	4663	4663	1	0.0500655
Helitron2Na_Mam	Helitron2Na_Mam	809	809	42	ident_name	-	-	-1	-1	-1	134478	1711	1711	1	0.0127233
Helitron3Na_Mam	Helitron3Na_Mam	1311	1311	189	ident_name	-	-	-1	-1	-1	288800	10963	10963	1	0.0379605
HERV-Fc1	HERV-Fc1-int	8	8	6	ident_name(-int)	-	-	-1	-1	-1	25663	25330	25330	1	0.987024
HERV-Fc1_LTR1	HERV-Fc1_LTR1	18	18	17	ident_name	-	-	-1	-1	-1	6113	5252	5252	1	0.859153
HERV-Fc1_LTR2	HERV-Fc1_LTR2	3	3	3	ident_name	-	-	-1	-1	-1	1282	1207	1207	1	0.941498
HERV-Fc1_LTR3	HERV-Fc1_LTR3	5	5	5	ident_name	-	-	-1	-1	-1	2362	2353	2353	1	0.99619
HERV-Fc2	HERV-Fc2-int	27	27	8	ident_name(-int)	-	-	-1	-1	-1	26320	7018	7018	1	0.266641
HERV-Fc2_LTR	HERV-Fc2_LTR	7	7	2	ident_name	-	-	-1	-1	-1	1252	741	741	1	0.591853
HERV1_I	HERV1_I-int	71	71	52	ident_name(-int)	-	-	-1	-1	-1	135596	96337	96252	0.999118	0.709844
HERV1_LTRa	HERV1_LTRa	29	29	24	ident_name	-	-	-1	-1	-1	12155	10858	10858	1	0.893295
HERV1_LTRb	HERV1_LTRb	15	15	10	ident_name	-	-	-1	-1	-1	4999	4350	4350	1	0.870174
HERV1_LTRc	HERV1_LTRc	32	32	31	ident_name	-	-	-1	-1	-1	13986	13216	13216	1	0.944945
HERV1_LTRd	HERV1_LTRd	14	14	14	ident_name	-	-	-1	-1	-1	6520	6069	6069	1	0.930828
HERV1_LTRe	HERV1_LTRe	37	37	23	ident_name	-	-	-1	-1	-1	14847	5966	5966	1	0.401832
HERV15	HERV15-int	102	102	85	ident_name(-int)	-	-	-1	-1	-1	191365	144887	144796	0.999372	0.756648
HERV16	HERV16-int	3075	3075	834	ident_name(-int)	-	-	-1	-1	-1	1626430	105624	105623	0.999991	0.0649416
HERV17	HERV17-int	808	808	748	ident_name(-int)	-	-	-1	-1	-1	886215	825414	823349	0.997498	0.929062
HERV3	HERV3-int	274	274	217	ident_name(-int)	-	-	-1	-1	-1	379833	251600	251472	0.999491	0.662059
HERV30	HERV30-int	63	63	53	ident_name(-int)	-	-	-1	-1	-1	119202	108070	108005	0.999399	0.906067
HERV35I	HERV35I-int	694	694	496	ident_name(-int)	-	-	-1	-1	-1	481479	255833	255406	0.998331	0.530461
HERV4_I	HERV4_I-int	208	208	153	ident_name(-int)	-	-	-1	-1	-1	187933	134907	134817	0.999333	0.717367
HERV9	HERV9-int	348	348	338	ident_name(-int)	-	-	-1	-1	-1	830724	791734	791032	0.999113	0.95222
HERV9N	HERV9N-int	277	277	212	ident_name(-int)	-	-	-1	-1	-1	369695	337627	335720	0.994352	0.9081
HERV9NC	HERV9NC-int	380	380	299	ident_name(-int)	-	-	-1	-1	-1	758301	679718	677905	0.997333	0.893979
HERVE	HERVE-int	233	233	213	ident_name(-int)	-	-	-1	-1	-1	502404	462545	462531	0.99997	0.920636
HERVE_a	HERVE_a-int	261	261	241	ident_name(-int)	-	-	-1	-1	-1	422481	376904	376783	0.999679	0.891834
HERVFH19	HERVFH19-int	156	156	96	ident_name(-int)	-	-	-1	-1	-1	115234	95957	95957	1	0.832714
HERVFH21	HERVFH21-int	299	299	155	ident_name(-int)	-	-	-1	-1	-1	330779	100878	100878	1	0.304971
HERVH	HERVH-int	5610	5610	5515	ident_name(-int)	-	-	-1	-1	-1	5423795	5079517	5062972	0.996743	0.933474
HERVH-full	HERVH-int,LTR7,LTR7Y,LTR7B,LTR7C	9453	5.61021e+16	9153	manual,manual,manual,manual,manual	-	-	-1	-1	-1	6889466	6317496	6280386	0.994126	0.911593
HERVH48	HERVH48-int	125	125	108	ident_name(-int)	-	-	-1	-1	-1	211309	175065	174970	0.999457	0.828029
HERVI	HERVI-int	64	64	54	ident_name(-int)	-	-	-1	-1	-1	141747	101640	101515	0.99877	0.71617
HERVIP10B3	HERVIP10B3-int	214	214	194	ident_name(-int)	-	-	-1	-1	-1	305692	219780	219541	0.998913	0.718177
HERVIP10F	HERVIP10F-int	364	364	295	ident_name(-int)	-	-	-1	-1	-1	537543	379742	379495	0.99935	0.705981
HERVIP10FH	HERVIP10FH-int	896	896	758	ident_name(-int)	-	-	-1	-1	-1	471215	308920	274006	0.88698	0.581488
HERVK	HERVK-int	216	216	210	ident_name(-int)	-	-	-1	-1	-1	474160	446022	446022	1	0.940657
HERVK-full	HERVK-int,LTR5_Hs,LTR5A,LTR5B,LTR5	1729	216,609,336,501,67	1551	manual,manual,manual,manual,manual	-	-	-1	-1	-1	1643180	1300597	1299020	0.998787	0.790552
HERVK11	HERVK11-int	267	267	262	ident_name(-int)	-	-	-1	-1	-1	385156	374373	374363	0.999973	0.971978
HERVK11D	HERVK11D-int	42	42	41	ident_name(-int)	-	-	-1	-1	-1	84966	82026	82026	1	0.965398
HERVK13	HERVK13-int	65	65	59	ident_name(-int)	-	-	-1	-1	-1	85123	74143	74048	0.998719	0.869894
HERVK14	HERVK14-int	508	508	332	ident_name(-int)	-	-	-1	-1	-1	284630	234453	234412	0.999825	0.823567
HERVK14C	HERVK14C-int	116	116	76	ident_name(-int)	-	-	-1	-1	-1	182804	118141	118141	1	0.646271
HERVK22	HERVK22-int	424	424	363	ident_name(-int)	-	-	-1	-1	-1	529455	482028	481732	0.999386	0.909864
HERVK3	HERVK3-int	310	310	249	ident_name(-int)	-	-	-1	-1	-1	336488	284517	284418	0.999652	0.845255
HERVK9	HERVK9-int	607	607	596	ident_name(-int)	-	-	-1	-1	-1	975254	945878	945853	0.999974	0.969853
HERVKC4	HERVKC4-int	93	93	54	ident_name(-int)	-	-	-1	-1	-1	73430	49213	49151	0.99874	0.669359
HERVL	HERVL-int	1940	1940	1879	ident_name(-int)	-	-	-1	-1	-1	3603209	3490092	3488897	0.999658	0.968275
HERVL18	HERVL18-int	534	534	422	ident_name(-int)	-	-	-1	-1	-1	394505	315802	315578	0.999291	0.799934
HERVL32	HERVL32-int	147	147	105	ident_name(-int)	-	-	-1	-1	-1	87371	46967	46967	1	0.537558
HERVL40	HERVL40-int	1478	1478	591	ident_name(-int)	-	-	-1	-1	-1	694574	122327	122300	0.999779	0.176079
HERVL66	HERVL66-int	137	137	132	ident_name(-int)	-	-	-1	-1	-1	96694	90330	90330	1	0.934184
HERVL74	HERVL74-int	347	347	238	ident_name(-int)	-	-	-1	-1	-1	162024	74536	74506	0.999598	0.459845
HERVP71A	HERVP71A-int	199	199	182	ident_name(-int)	-	-	-1	-1	-1	256044	226669	226634	0.999846	0.885137
HERVS71	HERVS71-int	193	193	164	ident_name(-int)	-	-	-1	-1	-1	324725	287048	286804	0.99915	0.883221
HSMAR1	HSMAR1	620	620	590	ident_name	-	-	-1	-1	-1	463216	435594	435509	0.999805	0.940186
HSMAR2	HSMAR2	1800	1800	1651	ident_name	-	-	-1	-1	-1	1094470	939439	939082	0.99962	0.858024
HUERS-P1	HUERS-P1-int	553	553	444	ident_name(-int)	-	-	-1	-1	-1	429424	339629	338741	0.997385	0.788826
HUERS-P2	HUERS-P2-int	227	227	193	ident_name(-int)	-	-	-1	-1	-1	233091	175620	175508	0.999362	0.752959
HUERS-P3	HUERS-P3-int	538	538	453	ident_name(-int)	-	-	-1	-1	-1	537062	390296	390089	0.99947	0.726339
HUERS-P3b	HUERS-P3b-int	533	533	404	ident_name(-int)	-	-	-1	-1	-1	514389	353154	352787	0.998961	0.685837
HY1	HY1	451	451	391	ident_name	-	-	-1	-1	-1	45555	35626	35626	1	0.782044
HY3	HY3	535	535	498	ident_name	-	-	-1	-1	-1	46482	39637	39637	1	0.852739
HY4	HY4	164	164	156	ident_name	-	-	-1	-1	-1	13141	11398	11398	1	0.867362
HY5	HY5	21	21	18	ident_name	-	-	-1	-1	-1	1311	1036	1036	1	0.790236
Kanga1	Kanga1	380	380	152	ident_name	-	-	-1	-1	-1	109270	17472	17472	1	0.159898
Kanga11a	Kanga11a	745	745	128	ident_name	-	-	-1	-1	-1	207109	9558	9558	1	0.0461496
Kanga1a	Kanga1a	806	806	304	ident_name	-	-	-1	-1	-1	229566	29772	29737	0.998824	0.129536
Kanga1b	Kanga1b	381	381	128	ident_name	-	-	-1	-1	-1	106857	12476	12476	1	0.116754
Kanga1c	Kanga1c	567	567	211	ident_name	-	-	-1	-1	-1	157111	23359	23359	1	0.148678
Kanga1d	Kanga1d	675	675	235	ident_name	-	-	-1	-1	-1	169656	21061	21061	1	0.124139
Kanga2_a	Kanga2_a	1565	1565	480	ident_name	-	-	-1	-1	-1	470995	41238	41238	1	0.0875551
L2	L2	57927	57927	3301	ident_name	-	-	-1	-1	-1	16559529	243353	243282	0.999708	0.0146914
L2-1_AMi	L2-1_AMi	187	187	0	ident_name	-	-	-1	-1	-1	37853	None	None	None	-1
L2-1_Crp	L2-1_Crp	52	52	0	ident_name	-	-	-1	-1	-1	7262	None	None	None	-1
L2-2_Mam	L2-2_Mam	339	339	7	ident_name	-	-	-1	-1	-1	57015	249	249	1	0.00436727
L3	L3	35711	35711	1442	ident_name	-	-	-1	-1	-1	9728522	69791	69790	0.999986	0.00717375
L4_A_Mam	L4_A_Mam	8228	8228	541	ident_name	-	-	-1	-1	-1	2482375	28111	28111	1	0.0113242
L4_B_Mam	L4_B_Mam	4340	4340	244	ident_name	-	-	-1	-1	-1	1224886	11429	11429	1	0.00933066
L4_C_Mam	L4_C_Mam	7190	7190	413	ident_name	-	-	-1	-1	-1	2107347	19462	19426	0.99815	0.00921823
L5	L5	931	931	109	ident_name	-	-	-1	-1	-1	253594	6786	6786	1	0.0267593
LFSINE_Vert	LFSINE_Vert	1166	1166	73	ident_name	-	-	-1	-1	-1	207624	4620	4620	1	0.0222518
Looper	Looper	516	516	339	ident_name	-	-	-1	-1	-1	181662	76782	76751	0.999596	0.422493
LOR1-int	LOR1-int	1031	1031	783	ident_name	-	-	-1	-1	-1	640750	454764	454517	0.999457	0.709352
LOR1a	LOR1a	836	836	768	ident_name	-	-	-1	-1	-1	304304	239004	238921	0.999653	0.785139
LOR1b	LOR1b	1107	1107	1000	ident_name	-	-	-1	-1	-1	370680	275551	275525	0.999906	0.743296
LSU-rRNA_Hsa	LSU-rRNA_Hsa	288	288	203	ident_name	-	-	-1	-1	-1	90047	57878	57878	1	0.642753
LTR06	LTR06	98	98	73	ident_name	-	-	-1	-1	-1	30349	19279	19279	1	0.635243
LTR1	LTR1	182	182	155	ident_name	-	-	-1	-1	-1	96343	74425	74388	0.999503	0.772116
LTR101_Mam	LTR101_Mam	1608	1608	109	ident_name	-	-	-1	-1	-1	547050	6140	6140	1	0.0112238
LTR102_Mam	LTR102_Mam	501	501	282	ident_name	-	-	-1	-1	-1	189654	38025	38025	1	0.200497
LTR103_Mam	LTR103_Mam	1457	1457	72	ident_name	-	-	-1	-1	-1	377240	3064	3064	1	0.00812215
LTR103b_Mam	LTR103b_Mam	1192	1192	30	ident_name	-	-	-1	-1	-1	331523	1262	1262	1	0.00380667
LTR104_Mam	LTR104_Mam	3489	3489	112	ident_name	-	-	-1	-1	-1	993715	4870	4870	1	0.0049008
LTR105_Mam	LTR105_Mam	781	781	113	ident_name	-	-	-1	-1	-1	238936	7052	7052	1	0.0295142
LTR106_Mam	LTR106_Mam	738	738	176	ident_name	-	-	-1	-1	-1	235695	15326	15326	1	0.0650247
LTR107_Mam	LTR107_Mam	513	513	126	ident_name	-	-	-1	-1	-1	123063	9425	9425	1	0.0765868
LTR108a_Mam	LTR108a_Mam	86	86	52	ident_name	-	-	-1	-1	-1	27626	6882	6882	1	0.249113
LTR108b_Mam	LTR108b_Mam	55	55	34	ident_name	-	-	-1	-1	-1	16585	3950	3950	1	0.238167
LTR108c_Mam	LTR108c_Mam	31	31	14	ident_name	-	-	-1	-1	-1	10954	1530	1530	1	0.139675
LTR108d_Mam	LTR108d_Mam	68	68	36	ident_name	-	-	-1	-1	-1	25013	4346	4346	1	0.17375
LTR108e_Mam	LTR108e_Mam	207	207	61	ident_name	-	-	-1	-1	-1	63927	6725	6725	1	0.105198
LTR109A2	LTR109A2	31	31	20	ident_name	-	-	-1	-1	-1	8243	3079	3079	1	0.373529
LTR10A	LTR10A	318	318	297	ident_name	-	-	-1	-1	-1	139864	107241	106638	0.994377	0.762441
LTR10B	LTR10B	88	88	72	ident_name	-	-	-1	-1	-1	35111	23257	23229	0.998796	0.661588
LTR10B1	LTR10B1	188	188	132	ident_name	-	-	-1	-1	-1	58900	33394	33394	1	0.566961
LTR10B2	LTR10B2	125	125	92	ident_name	-	-	-1	-1	-1	41741	20592	20592	1	0.493328
LTR10C	LTR10C	497	497	475	ident_name	-	-	-1	-1	-1	229127	215808	215789	0.999912	0.941788
LTR10D	LTR10D	172	172	165	ident_name	-	-	-1	-1	-1	74152	67936	67917	0.99972	0.915916
LTR10E	LTR10E	279	279	263	ident_name	-	-	-1	-1	-1	128232	93259	93214	0.999517	0.726917
LTR10F	LTR10F	441	441	426	ident_name	-	-	-1	-1	-1	180545	162976	159859	0.980874	0.885425
LTR10G	LTR10G	116	116	108	ident_name	-	-	-1	-1	-1	47506	38427	38407	0.99948	0.808466
LTR12	LTR12	861	861	819	ident_name	-	-	-1	-1	-1	491777	454031	437504	0.963599	0.889639
LTR12B	LTR12B	366	366	347	ident_name	-	-	-1	-1	-1	418871	191915	143564	0.74806	0.34274
LTR12C	LTR12C	2039	2039	1988	ident_name	-	-	-1	-1	-1	1977882	1854891	1780163	0.959713	0.900035
LTR12D	LTR12D	1054	1054	1036	ident_name	-	-	-1	-1	-1	800696	672485	646111	0.960781	0.806937
LTR12E	LTR12E	1485	1485	1455	ident_name	-	-	-1	-1	-1	1567873	1402366	1367372	0.975046	0.872119
LTR12F	LTR12F	443	443	417	ident_name	-	-	-1	-1	-1	178453	143986	141396	0.982012	0.792343
LTR13	LTR13	483	483	473	ident_name	-	-	-1	-1	-1	416184	394420	394334	0.999782	0.947499
LTR13A	LTR13A	208	208	203	ident_name	-	-	-1	-1	-1	164409	153953	153953	1	0.936403
LTR14	LTR14	96	96	89	ident_name	-	-	-1	-1	-1	44229	37825	37825	1	0.855208
LTR14A	LTR14A	134	134	130	ident_name	-	-	-1	-1	-1	42754	38826	38826	1	0.908126
LTR14B	LTR14B	345	345	337	ident_name	-	-	-1	-1	-1	164374	141928	141737	0.998654	0.862284
LTR14C	LTR14C	133	133	129	ident_name	-	-	-1	-1	-1	67877	65692	65692	1	0.967809
LTR15	LTR15	267	267	261	ident_name	-	-	-1	-1	-1	104013	95639	95639	1	0.919491
LTR16	LTR16	3389	3389	887	ident_name	-	-	-1	-1	-1	1009371	64776	64776	1	0.0641746
LTR16A	LTR16A	4159	4159	1120	ident_name	-	-	-1	-1	-1	1226212	93431	93431	1	0.0761948
LTR16A1	LTR16A1	2838	2838	1056	ident_name	-	-	-1	-1	-1	798371	86931	86931	1	0.108885
LTR16A2	LTR16A2	2173	2173	561	ident_name	-	-	-1	-1	-1	638947	45249	45249	1	0.0708181
LTR16B	LTR16B	776	776	274	ident_name	-	-	-1	-1	-1	230875	25743	25743	1	0.111502
LTR16B1	LTR16B1	1345	1345	519	ident_name	-	-	-1	-1	-1	438224	48453	48453	1	0.110567
LTR16B2	LTR16B2	1557	1557	424	ident_name	-	-	-1	-1	-1	475574	36200	36200	1	0.0761185
LTR16C	LTR16C	6919	6919	2108	ident_name	-	-	-1	-1	-1	2051152	160564	160564	1	0.0782799
LTR16D	LTR16D	1364	1364	163	ident_name	-	-	-1	-1	-1	426654	9209	9209	1	0.0215842
LTR16D1	LTR16D1	171	171	48	ident_name	-	-	-1	-1	-1	57523	3019	3019	1	0.0524834
LTR16D2	LTR16D2	291	291	59	ident_name	-	-	-1	-1	-1	89211	3925	3925	1	0.0439968
LTR16E1	LTR16E1	2785	2785	662	ident_name	-	-	-1	-1	-1	853057	43115	43115	1	0.0505418
LTR16E2	LTR16E2	2709	2709	341	ident_name	-	-	-1	-1	-1	870494	20509	20509	1	0.0235602
LTR17	LTR17	859	859	829	ident_name	-	-	-1	-1	-1	483845	455940	455880	0.999868	0.942203
LTR18A	LTR18A	186	186	165	ident_name	-	-	-1	-1	-1	59314	41732	41732	1	0.703578
LTR18B	LTR18B	375	375	345	ident_name	-	-	-1	-1	-1	162055	107241	107111	0.998788	0.660955
LTR18C	LTR18C	76	76	67	ident_name	-	-	-1	-1	-1	22412	16117	16117	1	0.719124
LTR19-int	LTR19-int	237	237	182	ident_name	-	-	-1	-1	-1	190952	156912	156912	1	0.821735
LTR19A	LTR19A	471	471	439	ident_name	-	-	-1	-1	-1	152822	128102	127984	0.999079	0.837471
LTR19B	LTR19B	292	292	278	ident_name	-	-	-1	-1	-1	120673	110529	110529	1	0.915938
LTR19C	LTR19C	188	188	130	ident_name	-	-	-1	-1	-1	87137	36938	36938	1	0.423907
LTR1A1	LTR1A1	351	351	320	ident_name	-	-	-1	-1	-1	209493	164868	164798	0.999575	0.786652
LTR1A2	LTR1A2	928	928	883	ident_name	-	-	-1	-1	-1	569141	444981	444517	0.998957	0.781031
LTR1B	LTR1B	401	401	339	ident_name	-	-	-1	-1	-1	240695	178725	178725	1	0.742537
LTR1B0	LTR1B0	116	116	85	ident_name	-	-	-1	-1	-1	61726	48901	48895	0.999877	0.79213
LTR1B1	LTR1B1	239	239	168	ident_name	-	-	-1	-1	-1	123136	84333	84333	1	0.684877
LTR1C	LTR1C	79	79	59	ident_name	-	-	-1	-1	-1	39524	32466	32466	1	0.821425
LTR1C1	LTR1C1	94	94	70	ident_name	-	-	-1	-1	-1	40873	32839	32729	0.99665	0.800749
LTR1C3	LTR1C3	101	101	56	ident_name	-	-	-1	-1	-1	27899	19632	19632	1	0.703681
LTR1D	LTR1D	291	291	273	ident_name	-	-	-1	-1	-1	221539	175929	175850	0.999551	0.793765
LTR1D1	LTR1D1	348	348	313	ident_name	-	-	-1	-1	-1	222916	159184	159142	0.999736	0.71391
LTR1E	LTR1E	332	332	263	ident_name	-	-	-1	-1	-1	194461	125878	125739	0.998896	0.646603
LTR1F	LTR1F	165	165	134	ident_name	-	-	-1	-1	-1	89553	69165	69165	1	0.772336
LTR1F1	LTR1F1	225	225	174	ident_name	-	-	-1	-1	-1	119274	88152	88152	1	0.739071
LTR1F2	LTR1F2	219	219	146	ident_name	-	-	-1	-1	-1	106898	59280	59252	0.999528	0.554285
LTR2	LTR2	931	931	901	ident_name	-	-	-1	-1	-1	373211	332281	332249	0.999904	0.890244
LTR21A	LTR21A	105	105	96	ident_name	-	-	-1	-1	-1	38885	26139	26123	0.999388	0.671801
LTR21B	LTR21B	34	34	34	ident_name	-	-	-1	-1	-1	12227	8390	8343	0.994398	0.682342
LTR21C	LTR21C	22	22	22	ident_name	-	-	-1	-1	-1	9170	7379	7346	0.995528	0.801091
LTR22	LTR22	99	99	97	ident_name	-	-	-1	-1	-1	49691	46157	46157	1	0.92888
LTR22A	LTR22A	169	169	165	ident_name	-	-	-1	-1	-1	69115	59698	59698	1	0.863749
LTR22B	LTR22B	147	147	145	ident_name	-	-	-1	-1	-1	63777	50774	50774	1	0.796118
LTR22B1	LTR22B1	138	138	133	ident_name	-	-	-1	-1	-1	60391	42719	42719	1	0.707374
LTR22B2	LTR22B2	47	47	35	ident_name	-	-	-1	-1	-1	14037	11566	11566	1	0.823965
LTR22C	LTR22C	31	31	27	ident_name	-	-	-1	-1	-1	12313	7382	7382	1	0.599529
LTR22C0	LTR22C0	106	106	97	ident_name	-	-	-1	-1	-1	45710	37209	37209	1	0.814023
LTR22C2	LTR22C2	89	89	81	ident_name	-	-	-1	-1	-1	36740	25801	25801	1	0.702259
LTR22E	LTR22E	120	120	110	ident_name	-	-	-1	-1	-1	49356	38925	38888	0.999049	0.787908
LTR23	LTR23	809	809	670	ident_name	-	-	-1	-1	-1	173499	112523	112451	0.99936	0.648136
LTR23-int	LTR23-int	307	307	185	ident_name	-	-	-1	-1	-1	128464	48173	48173	1	0.374992
LTR24	LTR24	298	298	255	ident_name	-	-	-1	-1	-1	89996	62504	62504	1	0.69452
LTR24B	LTR24B	463	463	332	ident_name	-	-	-1	-1	-1	144202	65563	65563	1	0.454661
LTR24C	LTR24C	355	355	310	ident_name	-	-	-1	-1	-1	120083	90886	90859	0.999703	0.756635
LTR25	LTR25	336	336	236	ident_name	-	-	-1	-1	-1	144948	76525	75989	0.992996	0.52425
LTR25-int	LTR25-int	648	648	474	ident_name	-	-	-1	-1	-1	640968	363686	363568	0.999676	0.567217
LTR26	LTR26	609	609	541	ident_name	-	-	-1	-1	-1	249474	169599	169538	0.99964	0.679582
LTR26B	LTR26B	127	127	106	ident_name	-	-	-1	-1	-1	37074	28138	28138	1	0.758969
LTR26C	LTR26C	251	251	208	ident_name	-	-	-1	-1	-1	81449	54740	54684	0.998977	0.671389
LTR26D	LTR26D	192	192	180	ident_name	-	-	-1	-1	-1	67744	56698	56657	0.999277	0.83634
LTR26E	LTR26E	195	195	166	ident_name	-	-	-1	-1	-1	73026	41514	41458	0.998651	0.567716
LTR27	LTR27	306	306	290	ident_name	-	-	-1	-1	-1	154225	107173	107173	1	0.694913
LTR2752	LTR2752	198	198	162	ident_name	-	-	-1	-1	-1	186392	114869	114648	0.998076	0.615091
LTR27B	LTR27B	137	137	114	ident_name	-	-	-1	-1	-1	54717	37538	37538	1	0.686039
LTR27C	LTR27C	128	128	113	ident_name	-	-	-1	-1	-1	75447	48650	48650	1	0.644824
LTR27D	LTR27D	283	283	212	ident_name	-	-	-1	-1	-1	122749	65351	64931	0.993573	0.528974
LTR27E	LTR27E	241	241	218	ident_name	-	-	-1	-1	-1	180527	77221	77099	0.99842	0.427077
LTR28	LTR28	156	156	132	ident_name	-	-	-1	-1	-1	108624	73407	73216	0.997398	0.674032
LTR28B	LTR28B	354	354	245	ident_name	-	-	-1	-1	-1	211068	121872	121627	0.99799	0.576246
LTR28C	LTR28C	237	237	211	ident_name	-	-	-1	-1	-1	168430	93628	93628	1	0.555887
LTR29	LTR29	609	609	482	ident_name	-	-	-1	-1	-1	203934	111024	111007	0.999847	0.544328
LTR2B	LTR2B	324	324	315	ident_name	-	-	-1	-1	-1	144358	130765	130765	1	0.905838
LTR2C	LTR2C	255	255	214	ident_name	-	-	-1	-1	-1	82373	70409	70390	0.99973	0.854528
LTR3	LTR3	77	77	77	ident_name	-	-	-1	-1	-1	30113	27501	27501	1	0.91326
LTR30	LTR30	149	149	133	ident_name	-	-	-1	-1	-1	86280	78045	78045	1	0.904555
LTR31	LTR31	253	253	200	ident_name	-	-	-1	-1	-1	105547	56490	56490	1	0.535212
LTR32	LTR32	1390	1390	1147	ident_name	-	-	-1	-1	-1	364585	220686	220671	0.999932	0.605266
LTR33	LTR33	10253	10253	1773	ident_name	-	-	-1	-1	-1	3063247	110572	110572	1	0.0360963
LTR33A	LTR33A	3478	3478	858	ident_name	-	-	-1	-1	-1	1083933	61187	61187	1	0.0564491
LTR33B	LTR33B	2032	2032	280	ident_name	-	-	-1	-1	-1	612149	15413	15413	1	0.0251785
LTR33C	LTR33C	740	740	286	ident_name	-	-	-1	-1	-1	237664	26533	26533	1	0.111641
LTR34	LTR34	302	302	219	ident_name	-	-	-1	-1	-1	114156	60081	60049	0.999467	0.526026
LTR35	LTR35	90	90	76	ident_name	-	-	-1	-1	-1	32361	23363	23363	1	0.721949
LTR35A	LTR35A	92	92	88	ident_name	-	-	-1	-1	-1	32395	25329	25329	1	0.78188
LTR35B	LTR35B	241	241	141	ident_name	-	-	-1	-1	-1	77951	18984	18984	1	0.243538
LTR36	LTR36	448	448	370	ident_name	-	-	-1	-1	-1	171638	87983	87939	0.9995	0.512352
LTR37-int	LTR37-int	1632	1632	574	ident_name	-	-	-1	-1	-1	645383	108973	108919	0.999504	0.168766
LTR37A	LTR37A	1992	1992	989	ident_name	-	-	-1	-1	-1	492435	95315	95303	0.999874	0.193534
LTR37B	LTR37B	2125	2125	835	ident_name	-	-	-1	-1	-1	549084	72019	72019	1	0.131162
LTR38	LTR38	326	326	179	ident_name	-	-	-1	-1	-1	125554	36517	36517	1	0.290847
LTR38-int	LTR38-int	132	132	44	ident_name	-	-	-1	-1	-1	52887	12832	12812	0.998441	0.242252
LTR38A1	LTR38A1	124	124	86	ident_name	-	-	-1	-1	-1	36759	22170	22170	1	0.603118
LTR38B	LTR38B	202	202	171	ident_name	-	-	-1	-1	-1	78447	45681	45681	1	0.582317
LTR38C	LTR38C	122	122	95	ident_name	-	-	-1	-1	-1	46999	31950	31950	1	0.679802
LTR39	LTR39	1242	1242	1029	ident_name	-	-	-1	-1	-1	476843	315166	315080	0.999727	0.660763
LTR39-int	LTR39-int	183	183	82	ident_name	-	-	-1	-1	-1	79635	30268	30268	1	0.380084
LTR3A	LTR3A	161	161	154	ident_name	-	-	-1	-1	-1	64469	54051	54051	1	0.838403
LTR3B	LTR3B	298	298	287	ident_name	-	-	-1	-1	-1	107109	88173	88173	1	0.823208
LTR4	LTR4	116	116	105	ident_name	-	-	-1	-1	-1	53501	32264	32230	0.998946	0.602419
LTR40a	LTR40a	1980	1980	1277	ident_name	-	-	-1	-1	-1	690913	155959	155930	0.999814	0.225687
LTR40A1	LTR40A1	677	677	207	ident_name	-	-	-1	-1	-1	207527	16280	16280	1	0.0784476
LTR40b	LTR40b	1003	1003	681	ident_name	-	-	-1	-1	-1	298586	86028	86025	0.999965	0.288108
LTR40c	LTR40c	767	767	458	ident_name	-	-	-1	-1	-1	241728	58931	58931	1	0.243791
LTR41	LTR41	1021	1021	572	ident_name	-	-	-1	-1	-1	356345	84163	84095	0.999192	0.235993
LTR41B	LTR41B	765	765	413	ident_name	-	-	-1	-1	-1	287314	49031	49031	1	0.170653
LTR41C	LTR41C	838	838	396	ident_name	-	-	-1	-1	-1	292129	36161	36161	1	0.123784
LTR42	LTR42	289	289	258	ident_name	-	-	-1	-1	-1	104952	57880	57880	1	0.55149
LTR43	LTR43	362	362	324	ident_name	-	-	-1	-1	-1	140959	113038	113038	1	0.801921
LTR43-int	LTR43-int	116	116	76	ident_name	-	-	-1	-1	-1	74221	38641	38596	0.998835	0.520015
LTR43B	LTR43B	238	238	184	ident_name	-	-	-1	-1	-1	84724	40825	40825	1	0.481859
LTR44	LTR44	212	212	187	ident_name	-	-	-1	-1	-1	65096	45595	45550	0.999013	0.699736
LTR45	LTR45	193	193	135	ident_name	-	-	-1	-1	-1	55381	31963	31963	1	0.577147
LTR45B	LTR45B	462	462	367	ident_name	-	-	-1	-1	-1	144977	86753	86714	0.99955	0.598122
LTR45C	LTR45C	441	441	337	ident_name	-	-	-1	-1	-1	143499	90192	90158	0.999623	0.628283
LTR46	LTR46	263	263	221	ident_name	-	-	-1	-1	-1	78236	55439	55347	0.998341	0.707436
LTR46-int	LTR46-int	83	83	61	ident_name	-	-	-1	-1	-1	109413	91166	91125	0.99955	0.832854
LTR47A	LTR47A	676	676	606	ident_name	-	-	-1	-1	-1	201103	135087	134990	0.999282	0.671248
LTR47A2	LTR47A2	263	263	236	ident_name	-	-	-1	-1	-1	69218	47477	47477	1	0.685905
LTR47B	LTR47B	44	44	36	ident_name	-	-	-1	-1	-1	12458	8823	8823	1	0.70822
LTR47B2	LTR47B2	173	173	142	ident_name	-	-	-1	-1	-1	55086	40173	40173	1	0.729278
LTR47B3	LTR47B3	108	108	98	ident_name	-	-	-1	-1	-1	33895	24453	24453	1	0.721434
LTR47B4	LTR47B4	110	110	94	ident_name	-	-	-1	-1	-1	35772	27215	27215	1	0.760791
LTR48	LTR48	802	802	635	ident_name	-	-	-1	-1	-1	336654	141349	141323	0.999816	0.419787
LTR48B	LTR48B	1113	1113	747	ident_name	-	-	-1	-1	-1	427631	143936	143936	1	0.336589
LTR49	LTR49	1374	1374	1097	ident_name	-	-	-1	-1	-1	494424	261228	261194	0.99987	0.528279
LTR49-int	LTR49-int	1808	1808	1233	ident_name	-	-	-1	-1	-1	990399	471663	471310	0.999252	0.475879
LTR5	LTR5	67	67	40	ident_name	-	-	-1	-1	-1	12317	9266	9239	0.997086	0.750101
LTR5_Hs	LTR5_Hs	609	609	569	ident_name	-	-	-1	-1	-1	498572	480617	480543	0.999846	0.963839
LTR50	LTR50	2371	2371	910	ident_name	-	-	-1	-1	-1	840692	86309	86239	0.999189	0.102581
LTR51	LTR51	400	400	357	ident_name	-	-	-1	-1	-1	177125	125573	125528	0.999642	0.708697
LTR52	LTR52	1094	1094	634	ident_name	-	-	-1	-1	-1	303608	72863	72863	1	0.23999
LTR52-int	LTR52-int	167	167	99	ident_name	-	-	-1	-1	-1	66291	19850	19848	0.999899	0.299407
LTR53	LTR53	507	507	391	ident_name	-	-	-1	-1	-1	184687	81921	81921	1	0.443567
LTR53-int	LTR53-int	439	439	240	ident_name	-	-	-1	-1	-1	253038	83455	83455	1	0.329812
LTR53B	LTR53B	198	198	164	ident_name	-	-	-1	-1	-1	77813	32772	32756	0.999512	0.420958
LTR54	LTR54	901	901	718	ident_name	-	-	-1	-1	-1	255100	154018	153995	0.999851	0.603665
LTR54B	LTR54B	854	854	641	ident_name	-	-	-1	-1	-1	253812	100442	100442	1	0.395734
LTR55	LTR55	418	418	296	ident_name	-	-	-1	-1	-1	153717	50463	50463	1	0.328285
LTR56	LTR56	1042	1042	780	ident_name	-	-	-1	-1	-1	288237	128038	128038	1	0.444211
LTR57	LTR57	264	264	226	ident_name	-	-	-1	-1	-1	80283	55772	55772	1	0.694693
LTR57-int	LTR57-int	310	310	193	ident_name	-	-	-1	-1	-1	161174	109215	109215	1	0.677622
LTR58	LTR58	83	83	66	ident_name	-	-	-1	-1	-1	27075	17834	17834	1	0.658689
LTR59	LTR59	120	120	95	ident_name	-	-	-1	-1	-1	40075	28989	28989	1	0.723369
LTR5A	LTR5A	336	336	313	ident_name	-	-	-1	-1	-1	298834	292768	292760	0.999973	0.979674
LTR5B	LTR5B	501	501	456	ident_name	-	-	-1	-1	-1	359297	329677	329612	0.999803	0.91738
LTR60	LTR60	40	40	27	ident_name	-	-	-1	-1	-1	6540	4091	4091	1	0.625535
LTR60B	LTR60B	265	265	197	ident_name	-	-	-1	-1	-1	102646	49953	49923	0.999399	0.486361
LTR61	LTR61	167	167	142	ident_name	-	-	-1	-1	-1	62582	45784	45784	1	0.731584
LTR62	LTR62	325	325	289	ident_name	-	-	-1	-1	-1	135263	98143	98143	1	0.725572
LTR64	LTR64	379	379	310	ident_name	-	-	-1	-1	-1	106680	68363	68343	0.999707	0.640636
LTR65	LTR65	448	448	247	ident_name	-	-	-1	-1	-1	130473	44583	44583	1	0.341703
LTR66	LTR66	339	339	331	ident_name	-	-	-1	-1	-1	106057	96639	96558	0.999162	0.910435
LTR67B	LTR67B	4089	4089	660	ident_name	-	-	-1	-1	-1	1011582	39648	39648	1	0.0391941
LTR68	LTR68	365	365	135	ident_name	-	-	-1	-1	-1	119677	17220	17220	1	0.143887
LTR69	LTR69	145	145	125	ident_name	-	-	-1	-1	-1	53651	32344	32344	1	0.602859
LTR6A	LTR6A	284	284	267	ident_name	-	-	-1	-1	-1	121754	83902	83902	1	0.689111
LTR6B	LTR6B	174	174	170	ident_name	-	-	-1	-1	-1	89179	79222	79222	1	0.888348
LTR7	LTR7	2095	2095	2085	ident_name	-	-	-1	-1	-1	834099	790931	790761	0.999785	0.948042
LTR70	LTR70	162	162	129	ident_name	-	-	-1	-1	-1	97770	72248	72248	1	0.738959
LTR71A	LTR71A	166	166	160	ident_name	-	-	-1	-1	-1	63369	59119	59119	1	0.932933
LTR71B	LTR71B	216	216	209	ident_name	-	-	-1	-1	-1	93614	80848	80848	1	0.863632
LTR72	LTR72	150	150	136	ident_name	-	-	-1	-1	-1	53176	41285	41285	1	0.776384
LTR72B	LTR72B	147	147	136	ident_name	-	-	-1	-1	-1	50099	39118	39118	1	0.780814
LTR73	LTR73	213	213	178	ident_name	-	-	-1	-1	-1	81509	53249	53249	1	0.65329
LTR75	LTR75	292	292	173	ident_name	-	-	-1	-1	-1	94024	25608	25608	1	0.272356
LTR75_1	LTR75_1	134	134	95	ident_name	-	-	-1	-1	-1	43113	19696	19696	1	0.456846
LTR75B	LTR75B	161	161	94	ident_name	-	-	-1	-1	-1	55754	11762	11762	1	0.210962
LTR76	LTR76	209	209	180	ident_name	-	-	-1	-1	-1	97480	73981	73965	0.999784	0.758771
LTR77	LTR77	103	103	96	ident_name	-	-	-1	-1	-1	51576	38669	38669	1	0.749748
LTR78	LTR78	5858	5858	461	ident_name	-	-	-1	-1	-1	2430759	24655	24655	1	0.0101429
LTR78B	LTR78B	4701	4701	237	ident_name	-	-	-1	-1	-1	1586687	11248	11229	0.998311	0.00707701
LTR79	LTR79	5654	5654	450	ident_name	-	-	-1	-1	-1	1487334	22012	22012	1	0.0147996
LTR7B	LTR7B	778	778	753	ident_name	-	-	-1	-1	-1	288695	261029	258307	0.989572	0.89474
LTR7C	LTR7C	515	515	476	ident_name	-	-	-1	-1	-1	191483	157715	157562	0.99903	0.822851
LTR7Y	LTR7Y	455	455	387	ident_name	-	-	-1	-1	-1	151394	126162	125607	0.995601	0.82967
LTR8	LTR8	3070	3070	2862	ident_name	-	-	-1	-1	-1	1437287	1089646	1089527	0.999891	0.758044
LTR80A	LTR80A	375	375	165	ident_name	-	-	-1	-1	-1	128602	18729	18691	0.997971	0.14534
LTR80B	LTR80B	540	540	204	ident_name	-	-	-1	-1	-1	192128	21361	21361	1	0.111181
LTR81	LTR81	518	518	15	ident_name	-	-	-1	-1	-1	159045	947	947	1	0.00595429
LTR81A	LTR81A	1123	1123	86	ident_name	-	-	-1	-1	-1	454800	5212	5212	1	0.01146
LTR81AB	LTR81AB	319	319	33	ident_name	-	-	-1	-1	-1	81687	1703	1703	1	0.0208479
LTR81B	LTR81B	1520	1520	136	ident_name	-	-	-1	-1	-1	492204	6932	6932	1	0.0140836
LTR81C	LTR81C	1192	1192	58	ident_name	-	-	-1	-1	-1	440958	2603	2603	1	0.00590306
LTR82A	LTR82A	943	943	349	ident_name	-	-	-1	-1	-1	349111	34152	34145	0.999795	0.0978056
LTR82B	LTR82B	1219	1219	307	ident_name	-	-	-1	-1	-1	414849	23983	23975	0.999666	0.0577921
LTR83	LTR83	747	747	150	ident_name	-	-	-1	-1	-1	226645	10614	10614	1	0.0468309
LTR84a	LTR84a	733	733	57	ident_name	-	-	-1	-1	-1	224360	3466	3444	0.993653	0.0153503
LTR84b	LTR84b	1565	1565	147	ident_name	-	-	-1	-1	-1	484022	8114	8114	1	0.0167637
LTR85a	LTR85a	3154	3154	211	ident_name	-	-	-1	-1	-1	897233	9706	9706	1	0.0108177
LTR85b	LTR85b	1649	1649	88	ident_name	-	-	-1	-1	-1	494313	4319	4319	1	0.00873738
LTR85c	LTR85c	2127	2127	83	ident_name	-	-	-1	-1	-1	632628	3452	3452	1	0.0054566
LTR86A1	LTR86A1	578	578	80	ident_name	-	-	-1	-1	-1	164182	5142	5142	1	0.0313189
LTR86A2	LTR86A2	324	324	58	ident_name	-	-	-1	-1	-1	87699	3472	3472	1	0.03959
LTR86B1	LTR86B1	347	347	42	ident_name	-	-	-1	-1	-1	88863	2591	2591	1	0.0291572
LTR86B2	LTR86B2	380	380	42	ident_name	-	-	-1	-1	-1	92817	2349	2349	1	0.0253079
LTR86C	LTR86C	298	298	62	ident_name	-	-	-1	-1	-1	93801	3806	3806	1	0.0405753
LTR87	LTR87	664	664	309	ident_name	-	-	-1	-1	-1	214357	35542	35542	1	0.165808
LTR88a	LTR88a	2528	2528	50	ident_name	-	-	-1	-1	-1	681923	1863	1863	1	0.00273198
LTR88b	LTR88b	2675	2675	96	ident_name	-	-	-1	-1	-1	698145	4300	4300	1	0.00615918
LTR88c	LTR88c	1687	1687	48	ident_name	-	-	-1	-1	-1	347914	1919	1919	1	0.00551573
LTR89	LTR89	1901	1901	65	ident_name	-	-	-1	-1	-1	527323	2952	2952	1	0.00559809
LTR89B	LTR89B	1157	1157	65	ident_name	-	-	-1	-1	-1	311378	3808	3808	1	0.0122295
LTR8A	LTR8A	1407	1407	1208	ident_name	-	-	-1	-1	-1	634175	402900	402900	1	0.635314
LTR8B	LTR8B	1688	1688	1436	ident_name	-	-	-1	-1	-1	784408	469842	469740	0.999783	0.598847
LTR9	LTR9	786	786	722	ident_name	-	-	-1	-1	-1	334887	252290	252242	0.99981	0.753215
LTR90A	LTR90A	572	572	57	ident_name	-	-	-1	-1	-1	128322	2850	2850	1	0.0222098
LTR90B	LTR90B	819	819	49	ident_name	-	-	-1	-1	-1	186354	2393	2393	1	0.0128412
LTR91	LTR91	2196	2196	120	ident_name	-	-	-1	-1	-1	632758	5704	5704	1	0.00901451
LTR91A	LTR91A	4199	4199	134	ident_name	-	-	-1	-1	-1	1272620	6114	6114	1	0.00480426
LTR9A1	LTR9A1	475	475	452	ident_name	-	-	-1	-1	-1	232866	180102	179903	0.998895	0.77256
LTR9B	LTR9B	670	670	625	ident_name	-	-	-1	-1	-1	259081	204917	204797	0.999414	0.790475
LTR9C	LTR9C	185	185	163	ident_name	-	-	-1	-1	-1	81662	52463	52441	0.999581	0.642171
LTR9D	LTR9D	713	713	639	ident_name	-	-	-1	-1	-1	316770	247363	247363	1	0.780891
MADE1	MADE1	7373	7373	6650	ident_name	-	-	-1	-1	-1	470096	378410	375810	0.993129	0.799432
MADE2	MADE2	3339	3339	913	ident_name	-	-	-1	-1	-1	228444	39490	39195	0.99253	0.171574
Mam_R4	Mam_R4	846	846	41	ident_name	-	-	-1	-1	-1	236097	2496	2496	1	0.0105719
MamGyp-int	MamGyp-int	836	836	35	ident_name	-	-	-1	-1	-1	328063	3099	3099	1	0.00944636
MamGypLTR1a	MamGypLTR1a	1235	1235	123	ident_name	-	-	-1	-1	-1	409133	5692	5692	1	0.0139123
MamGypLTR1b	MamGypLTR1b	1957	1957	157	ident_name	-	-	-1	-1	-1	609154	7406	7406	1	0.0121578
MamGypLTR1c	MamGypLTR1c	1928	1928	102	ident_name	-	-	-1	-1	-1	648497	4688	4688	1	0.00722902
MamGypLTR1d	MamGypLTR1d	1177	1177	78	ident_name	-	-	-1	-1	-1	407185	3513	3513	1	0.00862753
MamGypLTR2b	MamGypLTR2b	1235	1235	81	ident_name	-	-	-1	-1	-1	407806	4288	4288	1	0.0105148
MamGypLTR2c	MamGypLTR2c	1693	1693	75	ident_name	-	-	-1	-1	-1	638708	3607	3607	1	0.00564734
MamGypLTR3	MamGypLTR3	976	976	41	ident_name	-	-	-1	-1	-1	272184	1850	1850	1	0.00679687
MamGypLTR3a	MamGypLTR3a	2160	2160	84	ident_name	-	-	-1	-1	-1	693364	4329	4329	1	0.00624347
MamGypLTR4	MamGypLTR4	1219	1219	66	ident_name	-	-	-1	-1	-1	332800	4145	4145	1	0.0124549
MamGypsy2-I	MamGypsy2-I	2713	2713	226	ident_name	-	-	-1	-1	-1	921056	14437	14437	1	0.0156744
MamGypsy2-LTR	MamGypsy2-LTR	720	720	30	ident_name	-	-	-1	-1	-1	96373	1341	1341	1	0.0139147
MamRep1151	MamRep1151	1576	1576	377	ident_name	-	-	-1	-1	-1	447121	30857	30841	0.999481	0.0689769
MamRep137	MamRep137	2913	2913	298	ident_name	-	-	-1	-1	-1	662089	17031	17031	1	0.0257231
MamRep1527	MamRep1527	1447	1447	185	ident_name	-	-	-1	-1	-1	474897	11312	11312	1	0.0238199
MamRep1879	MamRep1879	2184	2184	196	ident_name	-	-	-1	-1	-1	308653	9141	9141	1	0.0296158
MamRep1894	MamRep1894	1903	1903	141	ident_name	-	-	-1	-1	-1	184536	4486	4486	1	0.0243096
MamRep38	MamRep38	2504	2504	326	ident_name	-	-	-1	-1	-1	470750	14787	14787	1	0.0314116
MamRep4096	MamRep4096	1594	1594	256	ident_name	-	-	-1	-1	-1	274424	14732	14701	0.997896	0.0535704
MamRep434	MamRep434	4790	4790	245	ident_name	-	-	-1	-1	-1	972401	11712	11661	0.995645	0.011992
MamRep488	MamRep488	824	824	66	ident_name	-	-	-1	-1	-1	110095	2641	2641	1	0.0239884
MamRep564	MamRep564	1328	1328	137	ident_name	-	-	-1	-1	-1	218716	7093	7093	1	0.0324302
MamRep605	MamRep605	4790	4790	450	ident_name	-	-	-1	-1	-1	1289386	23123	23123	1	0.0179333
MamRep605b	MamRep605b	4363	4363	140	ident_name	-	-	-1	-1	-1	1025771	6305	6305	1	0.0061466
MamRTE1	MamRTE1	3322	3322	60	ident_name	-	-	-1	-1	-1	938140	3215	3215	1	0.00342699
MamRTE2	MamRTE2	60	60	0	ident_name	-	-	-1	-1	-1	14346	None	None	None	-1
MamSINE1	MamSINE1	6570	6570	75	ident_name	-	-	-1	-1	-1	1031290	2896	2896	1	0.00280813
MamTip1	MamTip1	1034	1034	127	ident_name	-	-	-1	-1	-1	171956	5874	5874	1	0.0341599
MamTip1b	MamTip1b	596	596	115	ident_name	-	-	-1	-1	-1	110442	6384	6384	1	0.0578041
MamTip2	MamTip2	5123	5123	161	ident_name	-	-	-1	-1	-1	764624	5711	5711	1	0.00746903
MamTip2b	MamTip2b	7633	7633	130	ident_name	-	-	-1	-1	-1	1409404	4951	4951	1	0.00351283
MamTip3	MamTip3	1592	1592	186	ident_name	-	-	-1	-1	-1	332021	10106	10106	1	0.0304378
MamTip3B	MamTip3B	988	988	157	ident_name	-	-	-1	-1	-1	229976	9025	9025	1	0.0392432
MARE10	MARE10	117	117	20	ident_name	-	-	-1	-1	-1	19172	1281	1281	1	0.0668162
MARE11	MARE11	15	15	2	ident_name	-	-	-1	-1	-1	2001	292	292	1	0.145927
MARE4	MARE4	498	498	38	ident_name	-	-	-1	-1	-1	55591	1402	1402	1	0.0252199
MARE6	MARE6	264	264	27	ident_name	-	-	-1	-1	-1	85267	2580	2580	1	0.0302579
MARE8	MARE8	373	373	38	ident_name	-	-	-1	-1	-1	50166	1796	1796	1	0.0358011
MARE9	MARE9	52	52	12	ident_name	-	-	-1	-1	-1	5442	1319	1319	1	0.242374
MARNA	MARNA	4619	4619	348	ident_name	-	-	-1	-1	-1	1020487	18237	18032	0.988759	0.01767
MER101	MER101	349	349	306	ident_name	-	-	-1	-1	-1	106060	67724	67610	0.998317	0.637469
MER101-int	MER101-int	1020	1020	554	ident_name	-	-	-1	-1	-1	519691	202595	202357	0.998825	0.389379
MER101B	MER101B	308	308	171	ident_name	-	-	-1	-1	-1	91087	34479	34447	0.999072	0.378177
MER102a	MER102a	3620	3620	459	ident_name	-	-	-1	-1	-1	629422	23528	23528	1	0.0373803
MER102b	MER102b	6987	6987	757	ident_name	-	-	-1	-1	-1	1379072	37262	37262	1	0.0270196
MER102c	MER102c	5038	5038	408	ident_name	-	-	-1	-1	-1	822003	19334	19334	1	0.0235206
MER103C	MER103C	13282	13282	1533	ident_name	-	-	-1	-1	-1	2298204	69922	69741	0.997411	0.0303459
MER104	MER104	3702	3702	660	ident_name	-	-	-1	-1	-1	483807	33508	33508	1	0.069259
MER105	MER105	728	728	390	ident_name	-	-	-1	-1	-1	110423	31851	31730	0.996201	0.28735
MER106A	MER106A	1239	1239	579	ident_name	-	-	-1	-1	-1	215210	40772	40772	1	0.189452
MER106B	MER106B	380	380	220	ident_name	-	-	-1	-1	-1	87581	31145	31145	1	0.355614
MER107	MER107	331	331	303	ident_name	-	-	-1	-1	-1	51411	45371	45362	0.999802	0.88234
MER110	MER110	784	784	264	ident_name	-	-	-1	-1	-1	228605	26316	26316	1	0.115116
MER110-int	MER110-int	640	640	152	ident_name	-	-	-1	-1	-1	346849	25136	25122	0.999443	0.0724292
MER110A	MER110A	630	630	273	ident_name	-	-	-1	-1	-1	186652	26675	26670	0.999813	0.142886
MER112	MER112	6467	6467	992	ident_name	-	-	-1	-1	-1	1048046	50491	50491	1	0.0481763
MER113	MER113	4495	4495	921	ident_name	-	-	-1	-1	-1	966379	67161	67115	0.999315	0.06945
MER113A	MER113A	3313	3313	399	ident_name	-	-	-1	-1	-1	535996	19774	19749	0.998736	0.0368454
MER115	MER115	2908	2908	820	ident_name	-	-	-1	-1	-1	862274	63956	63956	1	0.0741713
MER117	MER117	7072	7072	423	ident_name	-	-	-1	-1	-1	955035	19123	19123	1	0.0200233
MER119	MER119	1262	1262	651	ident_name	-	-	-1	-1	-1	326199	94402	94402	1	0.2894
MER11A	MER11A	509	509	500	ident_name	-	-	-1	-1	-1	380307	359293	358441	0.997629	0.942504
MER11B	MER11B	968	968	958	ident_name	-	-	-1	-1	-1	895003	672360	671870	0.999271	0.75069
MER11C	MER11C	964	964	956	ident_name	-	-	-1	-1	-1	951047	849552	849372	0.999788	0.893092
MER11D	MER11D	263	263	259	ident_name	-	-	-1	-1	-1	194908	192264	192146	0.999386	0.985829
MER121	MER121	1374	1374	310	ident_name	-	-	-1	-1	-1	307197	22503	22503	1	0.0732527
MER121B	MER121B	84	84	21	ident_name	-	-	-1	-1	-1	16936	1190	1190	1	0.0702645
MER123	MER123	69	69	8	ident_name	-	-	-1	-1	-1	11440	693	679	0.979798	0.0593531
MER124	MER124	2239	2239	114	ident_name	-	-	-1	-1	-1	445561	5901	5895	0.998983	0.0132305
MER125	MER125	254	254	32	ident_name	-	-	-1	-1	-1	31357	1881	1881	1	0.0599866
MER126	MER126	427	427	83	ident_name	-	-	-1	-1	-1	82629	4883	4814	0.985869	0.0582604
MER127	MER127	348	348	53	ident_name	-	-	-1	-1	-1	68477	3016	2994	0.992706	0.0437227
MER129	MER129	177	177	22	ident_name	-	-	-1	-1	-1	37826	1393	1393	1	0.0368265
MER130	MER130	208	208	17	ident_name	-	-	-1	-1	-1	52058	1132	1132	1	0.021745
MER131	MER131	946	946	59	ident_name	-	-	-1	-1	-1	126404	3064	3064	1	0.0242397
MER132	MER132	46	46	11	ident_name	-	-	-1	-1	-1	5384	629	629	1	0.116828
MER133A	MER133A	189	189	13	ident_name	-	-	-1	-1	-1	14823	463	463	1	0.0312352
MER133B	MER133B	93	93	7	ident_name	-	-	-1	-1	-1	7712	255	255	1	0.0330654
MER134	MER134	93	93	19	ident_name	-	-	-1	-1	-1	15053	1310	1310	1	0.0870258
MER135	MER135	1841	1841	141	ident_name	-	-	-1	-1	-1	215859	5644	5519	0.977853	0.0255676
MER136	MER136	34	34	8	ident_name	-	-	-1	-1	-1	6516	719	719	1	0.110344
MER1A	MER1A	3084	3084	3014	ident_name	-	-	-1	-1	-1	1370300	1177619	1177151	0.999603	0.859046
MER1B	MER1B	5587	5587	5266	ident_name	-	-	-1	-1	-1	1578128	1229052	1227882	0.999048	0.778062
MER2	MER2	9076	9076	7207	ident_name	-	-	-1	-1	-1	2162236	1122891	1122714	0.999842	0.519237
MER20	MER20	17239	17239	11860	ident_name	-	-	-1	-1	-1	3099790	1158445	1158440	0.999996	0.373716
MER20B	MER20B	4431	4431	1079	ident_name	-	-	-1	-1	-1	1121486	90293	90293	1	0.0805119
MER21-int	MER21-int	1178	1178	764	ident_name	-	-	-1	-1	-1	646337	303226	303173	0.999825	0.469063
MER21A	MER21A	1947	1947	1579	ident_name	-	-	-1	-1	-1	739677	438528	438400	0.999708	0.592691
MER21B	MER21B	2677	2677	2148	ident_name	-	-	-1	-1	-1	1168623	676829	676718	0.999836	0.579073
MER21C	MER21C	5400	5400	3962	ident_name	-	-	-1	-1	-1	2377621	839654	838291	0.998377	0.352576
MER2B	MER2B	1534	1534	892	ident_name	-	-	-1	-1	-1	258766	121630	121605	0.999794	0.469942
MER3	MER3	11905	11905	6039	ident_name	-	-	-1	-1	-1	1684506	474626	471264	0.992917	0.279764
MER30	MER30	4159	4159	4016	ident_name	-	-	-1	-1	-1	765650	643816	643762	0.999916	0.840805
MER30B	MER30B	186	186	172	ident_name	-	-	-1	-1	-1	30123	25404	25404	1	0.843342
MER31-int	MER31-int	1142	1142	679	ident_name	-	-	-1	-1	-1	554443	214748	214645	0.99952	0.387136
MER31A	MER31A	1289	1289	1054	ident_name	-	-	-1	-1	-1	407064	264604	264350	0.99904	0.649406
MER31B	MER31B	1609	1609	1277	ident_name	-	-	-1	-1	-1	495613	202856	202520	0.998344	0.408625
MER33	MER33	9218	9218	5491	ident_name	-	-	-1	-1	-1	1845054	611448	611337	0.999818	0.331338
MER34	MER34	1683	1683	940	ident_name	-	-	-1	-1	-1	530161	144129	144129	1	0.271859
MER34-int	MER34-int	344	344	169	ident_name	-	-	-1	-1	-1	167429	74059	74025	0.999541	0.442128
MER34A	MER34A	1421	1421	855	ident_name	-	-	-1	-1	-1	456600	141840	141813	0.99981	0.310585
MER34A1	MER34A1	850	850	593	ident_name	-	-	-1	-1	-1	274566	106875	106875	1	0.389251
MER34B	MER34B	506	506	401	ident_name	-	-	-1	-1	-1	179036	109234	109234	1	0.610123
MER34B-int	MER34B-int	1148	1148	398	ident_name	-	-	-1	-1	-1	364799	97515	97411	0.998933	0.267026
MER34C	MER34C	616	616	493	ident_name	-	-	-1	-1	-1	202184	113794	113688	0.999068	0.5623
MER34C2	MER34C2	562	562	403	ident_name	-	-	-1	-1	-1	171098	76825	76755	0.999089	0.448603
MER34D	MER34D	235	235	200	ident_name	-	-	-1	-1	-1	82266	57625	57625	1	0.700472
MER39	MER39	2820	2820	2065	ident_name	-	-	-1	-1	-1	970462	404925	404573	0.999131	0.416887
MER39B	MER39B	1251	1251	1047	ident_name	-	-	-1	-1	-1	453232	347757	347608	0.999572	0.766954
MER4-int	MER4-int	2177	2177	1781	ident_name	-	-	-1	-1	-1	1762731	1262404	1260353	0.998375	0.715
MER41-int	MER41-int	1405	1405	1213	ident_name	-	-	-1	-1	-1	1058254	844507	843535	0.998849	0.797101
MER41A	MER41A	2483	2483	2378	ident_name	-	-	-1	-1	-1	958735	910498	910471	0.99997	0.949659
MER41B	MER41B	2817	2817	2611	ident_name	-	-	-1	-1	-1	1047581	911808	911639	0.999815	0.870232
MER41C	MER41C	794	794	690	ident_name	-	-	-1	-1	-1	260050	198864	198864	1	0.764714
MER41D	MER41D	482	482	374	ident_name	-	-	-1	-1	-1	140943	96483	96483	1	0.684553
MER41E	MER41E	377	377	337	ident_name	-	-	-1	-1	-1	137386	111536	111451	0.999238	0.811225
MER41G	MER41G	119	119	96	ident_name	-	-	-1	-1	-1	47936	31794	31793	0.999969	0.663238
MER44A	MER44A	2508	2508	2082	ident_name	-	-	-1	-1	-1	588895	355219	355107	0.999685	0.603006
MER44B	MER44B	2624	2624	1926	ident_name	-	-	-1	-1	-1	704858	391097	390941	0.999601	0.554638
MER44C	MER44C	1069	1069	886	ident_name	-	-	-1	-1	-1	482276	301849	301827	0.999927	0.625839
MER44D	MER44D	802	802	594	ident_name	-	-	-1	-1	-1	235134	147993	147993	1	0.629399
MER45A	MER45A	3916	3916	2096	ident_name	-	-	-1	-1	-1	520470	148782	148782	1	0.285861
MER45B	MER45B	1275	1275	892	ident_name	-	-	-1	-1	-1	486345	202438	202398	0.999802	0.416161
MER45C	MER45C	1212	1212	652	ident_name	-	-	-1	-1	-1	371468	55948	55948	1	0.150613
MER45R	MER45R	371	371	234	ident_name	-	-	-1	-1	-1	151071	63591	63591	1	0.420935
MER46C	MER46C	3032	3032	841	ident_name	-	-	-1	-1	-1	659905	59830	59822	0.999866	0.0906524
MER47A	MER47A	2995	2995	2459	ident_name	-	-	-1	-1	-1	793149	476158	475837	0.999326	0.599934
MER47B	MER47B	1175	1175	640	ident_name	-	-	-1	-1	-1	254055	111097	111030	0.999397	0.437031
MER47C	MER47C	1168	1168	92	ident_name	-	-	-1	-1	-1	89225	4171	4158	0.996883	0.0466013
MER48	MER48	216	216	209	ident_name	-	-	-1	-1	-1	70298	64910	64910	1	0.923355
MER49	MER49	1325	1325	1075	ident_name	-	-	-1	-1	-1	543426	357146	357126	0.999944	0.657175
MER4A	MER4A	1031	1031	964	ident_name	-	-	-1	-1	-1	443659	353651	353389	0.999259	0.796533
MER4A1	MER4A1	2425	2425	2326	ident_name	-	-	-1	-1	-1	855406	748833	748722	0.999852	0.875283
MER4B	MER4B	1946	1946	1788	ident_name	-	-	-1	-1	-1	758662	567682	567650	0.999944	0.748225
MER4B-int	MER4B-int	1259	1259	930	ident_name	-	-	-1	-1	-1	702181	433924	433463	0.998938	0.617309
MER4C	MER4C	674	674	595	ident_name	-	-	-1	-1	-1	216683	168073	168073	1	0.775663
MER4CL34	MER4CL34	757	757	668	ident_name	-	-	-1	-1	-1	309054	185389	184724	0.996413	0.597708
MER4D	MER4D	1289	1289	1051	ident_name	-	-	-1	-1	-1	524835	334241	334138	0.999692	0.636653
MER4D0	MER4D0	382	382	346	ident_name	-	-	-1	-1	-1	170810	134104	134018	0.999359	0.784603
MER4D1	MER4D1	1491	1491	1362	ident_name	-	-	-1	-1	-1	679237	529046	528965	0.999847	0.778764
MER4E	MER4E	740	740	644	ident_name	-	-	-1	-1	-1	310184	261080	261065	0.999943	0.841646
MER4E1	MER4E1	833	833	786	ident_name	-	-	-1	-1	-1	391766	349873	349765	0.999691	0.892791
MER50	MER50	2466	2466	2297	ident_name	-	-	-1	-1	-1	1060493	813464	813226	0.999707	0.766838
MER50-int	MER50-int	492	492	359	ident_name	-	-	-1	-1	-1	445306	295317	294958	0.998784	0.662371
MER50B	MER50B	769	769	703	ident_name	-	-	-1	-1	-1	350536	261269	261269	1	0.745341
MER50C	MER50C	121	121	84	ident_name	-	-	-1	-1	-1	49550	15125	15097	0.998149	0.304682
MER51-int	MER51-int	651	651	555	ident_name	-	-	-1	-1	-1	492116	379235	378894	0.999101	0.769928
MER51A	MER51A	634	634	611	ident_name	-	-	-1	-1	-1	265091	218759	215123	0.983379	0.811506
MER51B	MER51B	708	708	687	ident_name	-	-	-1	-1	-1	222472	182160	181602	0.996937	0.816291
MER51C	MER51C	503	503	426	ident_name	-	-	-1	-1	-1	211691	83383	83061	0.996138	0.392369
MER51D	MER51D	155	155	103	ident_name	-	-	-1	-1	-1	43868	25513	25513	1	0.581586
MER51E	MER51E	200	200	185	ident_name	-	-	-1	-1	-1	63333	47447	46603	0.982212	0.735841
MER52-int	MER52-int	385	385	312	ident_name	-	-	-1	-1	-1	506359	366938	363453	0.990502	0.717777
MER52A	MER52A	1400	1400	1178	ident_name	-	-	-1	-1	-1	1453508	802864	793951	0.988898	0.546231
MER52C	MER52C	433	433	368	ident_name	-	-	-1	-1	-1	313331	228317	223319	0.978109	0.712726
MER52D	MER52D	918	918	612	ident_name	-	-	-1	-1	-1	806748	399309	391223	0.97975	0.484938
MER53	MER53	5963	5963	4227	ident_name	-	-	-1	-1	-1	773174	353563	341610	0.966193	0.441828
MER54A	MER54A	722	722	581	ident_name	-	-	-1	-1	-1	325777	176393	176342	0.999711	0.541297
MER54B	MER54B	414	414	342	ident_name	-	-	-1	-1	-1	172265	105969	105969	1	0.615151
MER57-int	MER57-int	1115	1115	987	ident_name	-	-	-1	-1	-1	865135	729476	729080	0.999457	0.842736
MER57A-int	MER57A-int	1840	1840	1110	ident_name	-	-	-1	-1	-1	1009607	513951	513462	0.999049	0.508576
MER57A1	MER57A1	1024	1024	994	ident_name	-	-	-1	-1	-1	367191	328776	328750	0.999921	0.895311
MER57B1	MER57B1	930	930	843	ident_name	-	-	-1	-1	-1	283412	244833	244761	0.999706	0.863623
MER57B2	MER57B2	1113	1113	947	ident_name	-	-	-1	-1	-1	308032	219310	219207	0.99953	0.711637
MER57C1	MER57C1	169	169	132	ident_name	-	-	-1	-1	-1	46147	23819	23783	0.998489	0.515375
MER57C2	MER57C2	522	522	406	ident_name	-	-	-1	-1	-1	161284	81656	81621	0.999571	0.50607
MER57D	MER57D	394	394	301	ident_name	-	-	-1	-1	-1	110918	58456	58436	0.999658	0.52684
MER57E1	MER57E1	501	501	366	ident_name	-	-	-1	-1	-1	130184	56055	56055	1	0.430583
MER57E2	MER57E2	118	118	90	ident_name	-	-	-1	-1	-1	32009	16161	16161	1	0.504889
MER57E3	MER57E3	265	265	159	ident_name	-	-	-1	-1	-1	55454	30791	30791	1	0.555253
MER57F	MER57F	416	416	340	ident_name	-	-	-1	-1	-1	123136	74319	74319	1	0.603552
MER58A	MER58A	15120	15120	9093	ident_name	-	-	-1	-1	-1	2641363	772281	772197	0.999891	0.292348
MER58B	MER58B	5528	5528	3549	ident_name	-	-	-1	-1	-1	1269283	422922	422828	0.999778	0.333124
MER58C	MER58C	3534	3534	1437	ident_name	-	-	-1	-1	-1	490955	86979	86979	1	0.177163
MER58D	MER58D	612	612	332	ident_name	-	-	-1	-1	-1	112901	37128	37128	1	0.328854
MER5A	MER5A	32858	32858	10627	ident_name	-	-	-1	-1	-1	4450452	862229	861504	0.999159	0.193577
MER5A1	MER5A1	17845	17845	8252	ident_name	-	-	-1	-1	-1	2213786	589881	589654	0.999615	0.266355
MER5B	MER5B	27746	27746	6046	ident_name	-	-	-1	-1	-1	3481454	348173	342181	0.98279	0.0982868
MER5C	MER5C	1436	1436	619	ident_name	-	-	-1	-1	-1	281208	45614	45614	1	0.162207
MER5C1	MER5C1	976	976	293	ident_name	-	-	-1	-1	-1	161178	16036	16036	1	0.0994925
MER6	MER6	838	838	712	ident_name	-	-	-1	-1	-1	366238	246672	246641	0.999874	0.673445
MER61-int	MER61-int	920	920	823	ident_name	-	-	-1	-1	-1	1087701	868414	865195	0.996293	0.795435
MER61A	MER61A	798	798	773	ident_name	-	-	-1	-1	-1	241782	176115	176088	0.999847	0.728292
MER61B	MER61B	432	432	413	ident_name	-	-	-1	-1	-1	144138	98737	98737	1	0.685017
MER61C	MER61C	274	274	266	ident_name	-	-	-1	-1	-1	100395	75251	75217	0.999548	0.749211
MER61D	MER61D	275	275	253	ident_name	-	-	-1	-1	-1	102202	71503	71503	1	0.699624
MER61E	MER61E	243	243	208	ident_name	-	-	-1	-1	-1	97628	76677	76650	0.999648	0.785123
MER61F	MER61F	161	161	138	ident_name	-	-	-1	-1	-1	68918	49714	49681	0.999336	0.720871
MER63A	MER63A	5272	5272	1851	ident_name	-	-	-1	-1	-1	864698	120576	120576	1	0.139443
MER63B	MER63B	1555	1555	896	ident_name	-	-	-1	-1	-1	373664	120596	120566	0.999751	0.322659
MER63C	MER63C	964	964	664	ident_name	-	-	-1	-1	-1	387518	143048	142837	0.998525	0.368594
MER63D	MER63D	824	824	499	ident_name	-	-	-1	-1	-1	190799	65167	65131	0.999448	0.341359
MER65-int	MER65-int	1216	1216	718	ident_name	-	-	-1	-1	-1	712218	280913	280839	0.999737	0.394316
MER65A	MER65A	1428	1428	1238	ident_name	-	-	-1	-1	-1	417316	281790	281599	0.999322	0.674786
MER65B	MER65B	162	162	101	ident_name	-	-	-1	-1	-1	44081	13489	13489	1	0.306005
MER65C	MER65C	689	689	576	ident_name	-	-	-1	-1	-1	216052	131769	131757	0.999909	0.609839
MER65D	MER65D	427	427	233	ident_name	-	-	-1	-1	-1	142194	43594	43594	1	0.306581
MER66-int	MER66-int	745	745	497	ident_name	-	-	-1	-1	-1	456109	253444	253231	0.99916	0.555198
MER66A	MER66A	344	344	296	ident_name	-	-	-1	-1	-1	112285	72774	72746	0.999615	0.647869
MER66B	MER66B	1329	1329	1147	ident_name	-	-	-1	-1	-1	431147	312554	312434	0.999616	0.724658
MER66C	MER66C	671	671	465	ident_name	-	-	-1	-1	-1	174819	117006	116841	0.99859	0.668354
MER66D	MER66D	260	260	210	ident_name	-	-	-1	-1	-1	80397	50409	50375	0.999326	0.626578
MER67A	MER67A	469	469	313	ident_name	-	-	-1	-1	-1	122944	60065	60065	1	0.488556
MER67B	MER67B	470	470	325	ident_name	-	-	-1	-1	-1	177866	66166	66166	1	0.371999
MER67C	MER67C	1282	1282	854	ident_name	-	-	-1	-1	-1	417212	215079	215054	0.999884	0.515455
MER67D	MER67D	1259	1259	1022	ident_name	-	-	-1	-1	-1	456107	202728	202728	1	0.444475
MER68	MER68	1465	1465	1165	ident_name	-	-	-1	-1	-1	544826	279024	279024	1	0.512134
MER68-int	MER68-int	350	350	185	ident_name	-	-	-1	-1	-1	176062	51387	51356	0.999397	0.291693
MER68B	MER68B	496	496	295	ident_name	-	-	-1	-1	-1	175906	49149	49127	0.999552	0.27928
MER68C	MER68C	152	152	82	ident_name	-	-	-1	-1	-1	45022	9389	9389	1	0.208542
MER6A	MER6A	968	968	876	ident_name	-	-	-1	-1	-1	367368	248061	247989	0.99971	0.675042
MER6B	MER6B	709	709	455	ident_name	-	-	-1	-1	-1	115870	42759	41748	0.976356	0.3603
MER6C	MER6C	165	165	123	ident_name	-	-	-1	-1	-1	23221	13334	13057	0.979226	0.562293
MER70-int	MER70-int	245	245	159	ident_name	-	-	-1	-1	-1	171244	84508	84508	1	0.493495
MER70A	MER70A	560	560	502	ident_name	-	-	-1	-1	-1	194096	108735	108735	1	0.560212
MER70B	MER70B	492	492	361	ident_name	-	-	-1	-1	-1	159377	58855	58855	1	0.369282
MER70C	MER70C	297	297	206	ident_name	-	-	-1	-1	-1	107005	36022	36022	1	0.336638
MER72	MER72	779	779	672	ident_name	-	-	-1	-1	-1	331362	217649	217615	0.999844	0.656729
MER72B	MER72B	212	212	158	ident_name	-	-	-1	-1	-1	82749	41858	41858	1	0.505843
MER73	MER73	270	270	251	ident_name	-	-	-1	-1	-1	111125	66989	66989	1	0.602826
MER74A	MER74A	1423	1423	1139	ident_name	-	-	-1	-1	-1	524788	246176	246109	0.999728	0.468968
MER74B	MER74B	1203	1203	773	ident_name	-	-	-1	-1	-1	404563	109096	109096	1	0.269664
MER74C	MER74C	227	227	173	ident_name	-	-	-1	-1	-1	73020	30540	30540	1	0.418242
MER75	MER75	492	492	457	ident_name	-	-	-1	-1	-1	182533	161995	161995	1	0.887483
MER75A	MER75A	83	83	61	ident_name	-	-	-1	-1	-1	6097	3856	3856	1	0.632442
MER75B	MER75B	103	103	96	ident_name	-	-	-1	-1	-1	18235	16322	16249	0.995528	0.891089
MER76	MER76	732	732	494	ident_name	-	-	-1	-1	-1	280472	84212	84212	1	0.300251
MER76-int	MER76-int	160	160	90	ident_name	-	-	-1	-1	-1	96904	26682	26621	0.997714	0.274715
MER77	MER77	1148	1148	837	ident_name	-	-	-1	-1	-1	441541	159662	159619	0.999731	0.361504
MER77B	MER77B	1556	1556	932	ident_name	-	-	-1	-1	-1	648409	137808	137680	0.999071	0.212335
MER8	MER8	2298	2298	1380	ident_name	-	-	-1	-1	-1	398587	121205	121205	1	0.304087
MER81	MER81	4086	4086	803	ident_name	-	-	-1	-1	-1	386725	41503	41380	0.997036	0.107001
MER83	MER83	470	470	436	ident_name	-	-	-1	-1	-1	144713	110368	110344	0.999783	0.762502
MER83A-int	MER83A-int	93	93	67	ident_name	-	-	-1	-1	-1	63410	43002	43002	1	0.678158
MER83B	MER83B	131	131	118	ident_name	-	-	-1	-1	-1	34302	24959	24959	1	0.727625
MER83B-int	MER83B-int	219	219	147	ident_name	-	-	-1	-1	-1	103522	54987	54945	0.999236	0.530757
MER83C	MER83C	181	181	152	ident_name	-	-	-1	-1	-1	51326	31874	31874	1	0.621011
MER84	MER84	348	348	308	ident_name	-	-	-1	-1	-1	99084	79547	79547	1	0.802824
MER84-int	MER84-int	115	115	88	ident_name	-	-	-1	-1	-1	87478	66281	66254	0.999593	0.757379
MER85	MER85	911	911	893	ident_name	-	-	-1	-1	-1	112455	103742	103646	0.999075	0.921666
MER87	MER87	173	173	141	ident_name	-	-	-1	-1	-1	62650	37353	37353	1	0.596217
MER87B	MER87B	221	221	170	ident_name	-	-	-1	-1	-1	70759	45306	45283	0.999492	0.639961
MER88	MER88	119	119	88	ident_name	-	-	-1	-1	-1	38542	19402	19402	1	0.503399
MER89	MER89	1428	1428	1073	ident_name	-	-	-1	-1	-1	431506	222634	222518	0.999479	0.515678
MER89-int	MER89-int	1017	1017	322	ident_name	-	-	-1	-1	-1	491014	96170	96170	1	0.19586
MER90	MER90	1156	1156	491	ident_name	-	-	-1	-1	-1	362926	67269	67269	1	0.185352
MER90a	MER90a	855	855	584	ident_name	-	-	-1	-1	-1	288915	102835	102835	1	0.355935
MER91A	MER91A	4419	4419	219	ident_name	-	-	-1	-1	-1	589629	8504	8504	1	0.0144226
MER91B	MER91B	1157	1157	231	ident_name	-	-	-1	-1	-1	157721	11550	11550	1	0.0732306
MER91C	MER91C	2649	2649	371	ident_name	-	-	-1	-1	-1	220642	12688	12658	0.997636	0.057369
MER92-int	MER92-int	777	777	493	ident_name	-	-	-1	-1	-1	379321	150117	149924	0.998714	0.395243
MER92A	MER92A	157	157	96	ident_name	-	-	-1	-1	-1	43342	10301	10301	1	0.237668
MER92B	MER92B	822	822	480	ident_name	-	-	-1	-1	-1	267523	81164	81145	0.999766	0.30332
MER92C	MER92C	121	121	91	ident_name	-	-	-1	-1	-1	36587	17708	17708	1	0.483997
MER92D	MER92D	220	220	133	ident_name	-	-	-1	-1	-1	51254	14007	14007	1	0.273286
MER94	MER94	6695	6695	791	ident_name	-	-	-1	-1	-1	697318	38514	38514	1	0.0552316
MER94B	MER94B	1835	1835	75	ident_name	-	-	-1	-1	-1	167866	2870	2870	1	0.017097
MER95	MER95	140	140	109	ident_name	-	-	-1	-1	-1	40041	21483	21483	1	0.536525
MER96	MER96	1414	1414	460	ident_name	-	-	-1	-1	-1	163854	26421	26090	0.987472	0.159227
MER96B	MER96B	2371	2371	1358	ident_name	-	-	-1	-1	-1	369322	126521	122228	0.966069	0.330952
MER97a	MER97a	468	468	230	ident_name	-	-	-1	-1	-1	150186	34432	34356	0.997793	0.228756
MER97b	MER97b	159	159	76	ident_name	-	-	-1	-1	-1	48633	10107	10107	1	0.207822
MER97c	MER97c	406	406	187	ident_name	-	-	-1	-1	-1	106152	21866	21866	1	0.205988
MER97d	MER97d	300	300	145	ident_name	-	-	-1	-1	-1	91937	18455	18249	0.988838	0.198495
MER99	MER99	292	292	165	ident_name	-	-	-1	-1	-1	99659	32601	32601	1	0.327125
MER9a1	MER9a1	402	402	394	ident_name	-	-	-1	-1	-1	189599	186783	186783	1	0.985148
MER9a2	MER9a2	248	248	246	ident_name	-	-	-1	-1	-1	108728	107227	107227	1	0.986195
MER9a3	MER9a3	559	559	548	ident_name	-	-	-1	-1	-1	257703	246651	246620	0.999874	0.956993
MER9B	MER9B	38	38	34	ident_name	-	-	-1	-1	-1	15879	14675	14675	1	0.924177
Merlin1_HS	Merlin1_HS	51	51	44	ident_name	-	-	-1	-1	-1	16846	12839	12839	1	0.762139
MERX	MERX	381	381	93	ident_name	-	-	-1	-1	-1	87151	7881	7881	1	0.0904293
MIR	MIR	184629	184629	33711	ident_name	-	-	-1	-1	-1	29964616	1868881	1868690	0.999898	0.0623632
MIR1_Amn	MIR1_Amn	22580	22580	1205	ident_name	-	-	-1	-1	-1	2532146	41883	41883	1	0.0165405
MIR3	MIR3	92776	92776	5883	ident_name	-	-	-1	-1	-1	11177423	226116	226095	0.999907	0.0202278
MIRb	MIRb	222492	222492	22617	ident_name	-	-	-1	-1	-1	33941437	1004064	1004006	0.999942	0.0295805
MIRc	MIRc	98317	98317	5671	ident_name	-	-	-1	-1	-1	14131393	228786	228776	0.999956	0.0161892
MLT-int	MLT-int,MLT1A0-int,MLT1A1-int,MSTD-int,MSTC-int,MSTB2-int	2652	3.87747e+17	2124	ident_name,hmmer/rmsk_correlation,hmmer/rmsk_correlation,hmmer/rmsk_correlation,hmmer/rmsk_correlation,hmmer/rmsk_correlation	-	-	-1	-1	-1	1749802	780291	779870	0.99946	0.44569
MLT1-int	MLT1-int,MLT1C2-int,MLT1C-int,MLT1D-int,MLT1B-int,MLT1A-int	2089	2.46385e+17	1401	ident_name,hmmer/rmsk_correlation,hmmer/rmsk_correlation,hmmer/rmsk_correlation,hmmer/rmsk_correlation,hmmer/rmsk_correlation	-	-	-1	-1	-1	1053743	350305	350035	0.999229	0.332183
MLT1A	MLT1A	11885	11885	9584	ident_name	-	-	-1	-1	-1	3313245	1367851	1367349	0.999633	0.412692
MLT1A0	MLT1A0	18722	18722	16222	ident_name	-	-	-1	-1	-1	5261791	2859033	2858416	0.999784	0.54324
MLT1A1	MLT1A1	7294	7294	6220	ident_name	-	-	-1	-1	-1	2118658	1054935	1054625	0.999706	0.49778
MLT1B	MLT1B	15296	15296	12781	ident_name	-	-	-1	-1	-1	4285336	2338894	2338261	0.999729	0.545642
MLT1C	MLT1C	7130	7130	5795	ident_name	-	-	-1	-1	-1	2193559	1093315	1093068	0.999774	0.498308
MLT1C2	MLT1C2	15792	15792	11816	ident_name	-	-	-1	-1	-1	4942342	1914864	1914228	0.999668	0.387312
MLT1D	MLT1D	18446	18446	13887	ident_name	-	-	-1	-1	-1	6083029	2301091	2300696	0.999828	0.378216
MLT1E	MLT1E	787	787	517	ident_name	-	-	-1	-1	-1	258833	82782	82719	0.999239	0.319584
MLT1E1	MLT1E1	1067	1067	613	ident_name	-	-	-1	-1	-1	349797	80167	80138	0.999638	0.229099
MLT1E1A	MLT1E1A	2687	2687	1685	ident_name	-	-	-1	-1	-1	1018061	226303	226277	0.999885	0.222263
MLT1E2	MLT1E2	3734	3734	2471	ident_name	-	-	-1	-1	-1	1430126	365504	365443	0.999833	0.255532
MLT1E3	MLT1E3	1766	1766	1175	ident_name	-	-	-1	-1	-1	641101	176598	176598	1	0.27546
MLT1F	MLT1F	4534	4534	2900	ident_name	-	-	-1	-1	-1	1517172	424039	423836	0.999521	0.279359
MLT1F-int	MLT1F2-int,MLT1F-int,MLT1E2-int,MLT1F1-int,MLT1E1A-int,MLT1E1-int,MLT1E3-int,MLT1E-int,MLT1M-int	1251	306,523,120,124,68,31,58,17,4	719	hmmer/rmsk_correlation,ident_name,hmmer/rmsk_correlation,hmmer/rmsk_correlation,hmmer/rmsk_correlation,hmmer/rmsk_correlation,hmmer/rmsk_correlation,hmmer/rmsk_correlation,hmmer/rmsk_correlation	-	-	-1	-1	-1	562569	140666	140666	1	0.250042
MLT1F1	MLT1F1	2913	2913	1891	ident_name	-	-	-1	-1	-1	947494	307476	307398	0.999746	0.324433
MLT1F2	MLT1F2	6294	6294	3372	ident_name	-	-	-1	-1	-1	2284649	402032	401851	0.99955	0.175892
MLT1G	MLT1G	2521	2521	991	ident_name	-	-	-1	-1	-1	860458	100957	100957	1	0.117329
MLT1G1	MLT1G1	3892	3892	1558	ident_name	-	-	-1	-1	-1	1398304	134533	134507	0.999807	0.096193
MLT1G3	MLT1G3	2454	2454	987	ident_name	-	-	-1	-1	-1	800153	97289	97227	0.999363	0.121511
MLT1H	MLT1H	10257	10257	3284	ident_name	-	-	-1	-1	-1	3372945	271947	271817	0.999522	0.0805874
MLT1H-int	MLT1H1-int,MLT1H-int,MLT1G1-int,MLT1G3-int,MLT1G-int,MLT1H2-int	2292	4.69786e+17	876	hmmer/rmsk_correlation,ident_name,hmmer/rmsk_correlation,hmmer/rmsk_correlation,hmmer/rmsk_correlation,hmmer/rmsk_correlation	-	-	-1	-1	-1	1033423	102184	102162	0.999785	0.0988579
MLT1H1	MLT1H1	4554	4554	1428	ident_name	-	-	-1	-1	-1	1563760	114638	114638	1	0.0733092
MLT1H2	MLT1H2	4201	4201	1134	ident_name	-	-	-1	-1	-1	1193527	76205	76205	1	0.0638486
MLT1I	MLT1I	13340	13340	2348	ident_name	-	-	-1	-1	-1	3461576	131294	131272	0.999832	0.0379226
MLT1J	MLT1J	18291	18291	3205	ident_name	-	-	-1	-1	-1	5317751	202951	202885	0.999675	0.0381524
MLT1J-int	MLT1J-int,MLT1J1-int,MLT1I-int,MLT1K-int,MLT1J2-int,MLT1O-int,MLT1L-int,MLT1N2-int	4145	1276,483,965,400,719,71,148,83	731	ident_name,hmmer/rmsk_correlation,hmmer/rmsk_correlation,hmmer/rmsk_correlation,hmmer/rmsk_correlation,hmmer/rmsk_correlation,hmmer/rmsk_correlation,hmmer/rmsk_correlation	-	-	-1	-1	-1	1698841	60025	60025	1	0.0353329
MLT1J1	MLT1J1	4558	4558	1053	ident_name	-	-	-1	-1	-1	1205525	70998	70998	1	0.0588938
MLT1J2	MLT1J2	8493	8493	1729	ident_name	-	-	-1	-1	-1	2321501	109834	109834	1	0.0473116
MLT1K	MLT1K	23731	23731	2767	ident_name	-	-	-1	-1	-1	6669597	157991	157967	0.999848	0.0236846
MLT1L	MLT1L	14370	14370	1434	ident_name	-	-	-1	-1	-1	4030531	79410	79410	1	0.0197021
MLT1M	MLT1M	4075	4075	193	ident_name	-	-	-1	-1	-1	1155006	8582	8582	1	0.00743026
MLT1N2	MLT1N2	9523	9523	755	ident_name	-	-	-1	-1	-1	2277277	35120	35120	1	0.0154219
MLT1O	MLT1O	9160	9160	511	ident_name	-	-	-1	-1	-1	2488138	22615	22615	1	0.00908913
MLT2A1	MLT2A1	3663	3663	3324	ident_name	-	-	-1	-1	-1	1108521	970391	969499	0.999081	0.874588
MLT2A2	MLT2A2	1946	1946	1829	ident_name	-	-	-1	-1	-1	688316	587739	587559	0.999694	0.853618
MLT2B1	MLT2B1	4162	4162	3277	ident_name	-	-	-1	-1	-1	1323789	638712	637701	0.998417	0.481724
MLT2B2	MLT2B2	2377	2377	1954	ident_name	-	-	-1	-1	-1	752784	421218	421078	0.999668	0.559361
MLT2B3	MLT2B3	4743	4743	3942	ident_name	-	-	-1	-1	-1	2079980	967661	967547	0.999882	0.465171
MLT2B4	MLT2B4	4278	4278	3000	ident_name	-	-	-1	-1	-1	1278931	602966	602069	0.998512	0.47076
MLT2B5	MLT2B5	1055	1055	403	ident_name	-	-	-1	-1	-1	177382	64136	64058	0.998784	0.36113
MLT2C1	MLT2C1	2865	2865	1715	ident_name	-	-	-1	-1	-1	721512	249499	249439	0.99976	0.345717
MLT2C2	MLT2C2	1493	1493	1065	ident_name	-	-	-1	-1	-1	373337	190191	189907	0.998507	0.508674
MLT2D	MLT2D	4474	4474	3421	ident_name	-	-	-1	-1	-1	1162783	570791	570659	0.999769	0.49077
MLT2E	MLT2E	373	373	94	ident_name	-	-	-1	-1	-1	113403	7764	7764	1	0.0684638
MLT2F	MLT2F	1965	1965	675	ident_name	-	-	-1	-1	-1	677604	66063	66063	1	0.097495
MST-int	MSTA-int,MST-int,MSTB-int,MSTA1-int,MSTB1-int	4859	2873,741,1021,30,194	4375	hmmer/rmsk_correlation,ident_name,hmmer/rmsk_correlation,hmmer/rmsk_correlation,hmmer/rmsk_correlation	-	-	-1	-1	-1	4069333	3124844	3124089	0.999758	0.767715
MSTA	MSTA	18813	18813	17182	ident_name	-	-	-1	-1	-1	5974494	4280306	4279360	0.999779	0.716272
MSTA1	MSTA1	893	893	693	ident_name	-	-	-1	-1	-1	267068	122676	122676	1	0.459344
MSTB	MSTB	9408	9408	8522	ident_name	-	-	-1	-1	-1	3013242	1979413	1978867	0.999724	0.656724
MSTB1	MSTB1	4351	4351	3885	ident_name	-	-	-1	-1	-1	1388899	927061	926889	0.999814	0.667355
MSTB2	MSTB2	1670	1670	1423	ident_name	-	-	-1	-1	-1	558035	275094	275063	0.999887	0.492914
MSTC	MSTC	2830	2830	2515	ident_name	-	-	-1	-1	-1	818525	574281	573844	0.999239	0.701071
MSTD	MSTD	8098	8098	6742	ident_name	-	-	-1	-1	-1	2351305	1045518	1045399	0.999886	0.444604
OldhAT1	OldhAT1	270	270	32	ident_name	-	-	-1	-1	-1	72599	1778	1778	1	0.0244907
ORSL	ORSL	1235	1235	606	ident_name	-	-	-1	-1	-1	211628	49503	49503	1	0.233915
ORSL-2a	ORSL-2a	536	536	84	ident_name	-	-	-1	-1	-1	107046	4949	4949	1	0.0462325
ORSL-2b	ORSL-2b	691	691	209	ident_name	-	-	-1	-1	-1	167056	20506	20506	1	0.122749
PABL_A	PABL_A	645	645	629	ident_name	-	-	-1	-1	-1	304313	286899	286712	0.999348	0.942162
PABL_A-int	PABL_A-int	379	379	194	ident_name	-	-	-1	-1	-1	300784	188293	187854	0.997669	0.624548
PABL_B	PABL_B	286	286	159	ident_name	-	-	-1	-1	-1	98471	17632	17632	1	0.179058
PABL_B-int	PABL_B-int	395	395	91	ident_name	-	-	-1	-1	-1	310930	35660	35660	1	0.114688
Penelope1_Vert	Penelope1_Vert	84	84	16	ident_name	-	-	-1	-1	-1	20638	1280	1280	1	0.0620215
Plat_L3	Plat_L3	2849	2849	104	ident_name	-	-	-1	-1	-1	672381	5926	5926	1	0.00881345
PRIMA4_LTR	PRIMA4_LTR	342	342	320	ident_name	-	-	-1	-1	-1	141680	116703	116591	0.99904	0.822918
PRIMA4-int	PRIMA4-int	249	249	168	ident_name	-	-	-1	-1	-1	165143	124907	124793	0.999087	0.755666
PRIMA41-int	PRIMA41-int	756	756	348	ident_name	-	-	-1	-1	-1	627732	186727	186627	0.999464	0.297304
PRIMAX-int	PRIMAX-int	65	65	14	ident_name	-	-	-1	-1	-1	25343	4479	4479	1	0.176735
PrimLTR79	PrimLTR79	133	133	91	ident_name	-	-	-1	-1	-1	36979	20480	20480	1	0.553828
Ricksha	Ricksha	700	700	301	ident_name	-	-	-1	-1	-1	211290	126351	126000	0.997222	0.596337
Ricksha_0	Ricksha_0	447	447	381	ident_name	-	-	-1	-1	-1	195709	147253	146802	0.996937	0.750103
Ricksha_a	Ricksha_a	102	102	87	ident_name	-	-	-1	-1	-1	26505	16476	15789	0.958303	0.595699
Ricksha_b	Ricksha_b	275	275	186	ident_name	-	-	-1	-1	-1	98659	68675	67997	0.990127	0.689212
Ricksha_c	Ricksha_c	2136	2136	865	ident_name	-	-	-1	-1	-1	433537	176770	175815	0.994598	0.405536
SSU-rRNA_Hsa	SSU-rRNA_Hsa	83	83	39	ident_name	-	-	-1	-1	-1	39480	30991	30991	1	0.78498
SVA_A	SVA_A	1435	1435	1063	ident_name	-	-	-1	-1	-1	972741	889843	718487	0.807431	0.738621
SVA_B	SVA_B	275	275	219	ident_name	-	-	-1	-1	-1	183503	165673	140715	0.849354	0.766827
SVA_C	SVA_C	307	307	260	ident_name	-	-	-1	-1	-1	215784	201904	164265	0.81358	0.761247
SVA_D	SVA_D	1220	1220	1137	ident_name	-	-	-1	-1	-1	1165877	1126022	805057	0.714957	0.690516
SVA_E	SVA_E	471	471	193	ident_name	-	-	-1	-1	-1	254772	225794	132540	0.586995	0.52023
SVA_F	SVA_F	434	434	390	ident_name	-	-	-1	-1	-1	539630	505257	297972	0.589743	0.552178
THE1-int	THE1B-int,THE1A-int,THE1-int	5936	40431314579	5870	hmmer/rmsk_correlation,hmmer/rmsk_correlation,ident_name	-	-	-1	-1	-1	6728991	6392293	6390276	0.999684	0.949663
THE1A	THE1A	4017	4017	3959	ident_name	-	-	-1	-1	-1	1290213	1181156	1181006	0.999873	0.915357
THE1B	THE1B	22718	22718	22242	ident_name	-	-	-1	-1	-1	7440101	6084899	6084039	0.999859	0.817736
THE1C	THE1C	8888	8888	8657	ident_name	-	-	-1	-1	-1	2975094	2486223	2485693	0.999787	0.835501
THE1D	THE1D	13271	13271	12779	ident_name	-	-	-1	-1	-1	4258388	3236257	3235510	0.999769	0.759797
THE1D-int	THE1C-int,THE1D-int	4077	16172460	3892	hmmer/rmsk_correlation,ident_name	-	-	-1	-1	-1	4087936	3667176	3665051	0.999421	0.896553
Tigger1	Tigger1,Tigger1a_Art,Tigger1a_Mars	12807	12457,316,34	11575	ident_name,hmmer/rmsk_correlation,hmmer/rmsk_correlation	-	-	-1	-1	-1	9237788	7712362	7709760	0.999663	0.834589
Tigger10	Tigger10	1922	1922	122	ident_name	-	-	-1	-1	-1	534359	7528	7528	1	0.0140879
Tigger11a	Tigger11a	495	495	67	ident_name	-	-	-1	-1	-1	132962	4801	4801	1	0.0361081
Tigger12	Tigger12	561	561	58	ident_name	-	-	-1	-1	-1	153447	3880	3880	1	0.0252856
Tigger12A	Tigger12A	1161	1161	65	ident_name	-	-	-1	-1	-1	190137	3972	3972	1	0.0208902
Tigger12c	Tigger12c	1635	1635	106	ident_name	-	-	-1	-1	-1	320460	5638	5638	1	0.0175935
Tigger13a	Tigger13a	3254	3254	800	ident_name	-	-	-1	-1	-1	1033884	60494	60494	1	0.0585114
Tigger14a	Tigger14a	2686	2686	186	ident_name	-	-	-1	-1	-1	428431	8231	8231	1	0.019212
Tigger15a	Tigger15a	8373	8373	495	ident_name	-	-	-1	-1	-1	1975300	23948	23948	1	0.0121237
Tigger16a	Tigger16a	1724	1724	129	ident_name	-	-	-1	-1	-1	473968	7933	7933	1	0.0167374
Tigger16b	Tigger16b	3703	3703	171	ident_name	-	-	-1	-1	-1	531689	7236	7168	0.990603	0.0134816
Tigger17	Tigger17	320	320	24	ident_name	-	-	-1	-1	-1	47414	8218	8205	0.998418	0.17305
Tigger17a	Tigger17a	2576	2576	2029	ident_name	-	-	-1	-1	-1	986998	516750	516750	1	0.523557
Tigger17b	Tigger17b	84	84	60	ident_name	-	-	-1	-1	-1	40986	21641	21641	1	0.52801
Tigger17c	Tigger17c	246	246	130	ident_name	-	-	-1	-1	-1	68057	23730	23730	1	0.348678
Tigger17d	Tigger17d	254	254	146	ident_name	-	-	-1	-1	-1	67488	29765	29718	0.998421	0.440345
Tigger18a	Tigger18a	1412	1412	355	ident_name	-	-	-1	-1	-1	438537	27690	27690	1	0.0631418
Tigger19a	Tigger19a	3936	3936	172	ident_name	-	-	-1	-1	-1	661664	7536	7536	1	0.0113895
Tigger19b	Tigger19b	2101	2101	104	ident_name	-	-	-1	-1	-1	479574	5261	5261	1	0.0109702
Tigger2	Tigger2	2605	2605	2348	ident_name	-	-	-1	-1	-1	1614415	1268438	1267582	0.999325	0.785165
Tigger20a	Tigger20a	2028	2028	186	ident_name	-	-	-1	-1	-1	549851	11200	11200	1	0.0203692
Tigger21a	Tigger21a	188	188	33	ident_name	-	-	-1	-1	-1	54166	2864	2864	1	0.0528745
Tigger22N1	Tigger22N1	1289	1289	109	ident_name	-	-	-1	-1	-1	297593	7044	7043	0.999858	0.0236666
Tigger23a	Tigger23a	929	929	50	ident_name	-	-	-1	-1	-1	198100	2805	2805	1	0.0141595
Tigger2a	Tigger2a	3821	3821	3228	ident_name	-	-	-1	-1	-1	1100241	752127	751635	0.999346	0.683155
Tigger2b_Pri	Tigger2b_Pri	1203	1203	1023	ident_name	-	-	-1	-1	-1	500221	374267	374098	0.999548	0.747865
Tigger3	Tigger3	2537	2537	2269	ident_name	-	-	-1	-1	-1	949969	712713	712360	0.999505	0.749877
Tigger3a	Tigger3a	6437	6437	5514	ident_name	-	-	-1	-1	-1	1724138	984533	984303	0.999766	0.570896
Tigger3b	Tigger3b	5158	5158	4566	ident_name	-	-	-1	-1	-1	2711830	2064686	2063787	0.999565	0.761031
Tigger3c	Tigger3c	1118	1118	805	ident_name	-	-	-1	-1	-1	294193	172649	172572	0.999554	0.586595
Tigger3d	Tigger3d	763	763	257	ident_name	-	-	-1	-1	-1	91585	31868	31848	0.999372	0.347743
Tigger4	Tigger4	1378	1378	1222	ident_name	-	-	-1	-1	-1	751252	597381	597264	0.999804	0.795025
Tigger4a	Tigger4a	3829	3829	2940	ident_name	-	-	-1	-1	-1	664127	371484	367553	0.989418	0.553438
Tigger4b	Tigger4b	2463	2463	2176	ident_name	-	-	-1	-1	-1	617518	436237	436168	0.999842	0.706324
Tigger5	Tigger5	156	156	131	ident_name	-	-	-1	-1	-1	75216	55412	55412	1	0.736705
Tigger5b	Tigger5b	1702	1702	603	ident_name	-	-	-1	-1	-1	215902	73915	73860	0.999256	0.3421
Tigger6	Tigger6	74	74	51	ident_name	-	-	-1	-1	-1	26972	13778	13778	1	0.510826
Tigger6a	Tigger6a	816	816	604	ident_name	-	-	-1	-1	-1	386960	186083	186049	0.999817	0.480796
Tigger6b	Tigger6b	207	207	134	ident_name	-	-	-1	-1	-1	53610	25209	25209	1	0.470229
Tigger7	Tigger7	1958	1958	1649	ident_name	-	-	-1	-1	-1	609961	362746	362666	0.999779	0.594572
Tigger8	Tigger8	1261	1261	157	ident_name	-	-	-1	-1	-1	316819	9497	9497	1	0.0299761
Tigger9a	Tigger9a	1097	1097	274	ident_name	-	-	-1	-1	-1	231441	22174	22174	1	0.0958084
Tigger9b	Tigger9b	778	778	500	ident_name	-	-	-1	-1	-1	238029	91830	91830	1	0.385793
tRNA-Ala-GCA	tRNA-Ala-GCA	28	28	16	ident_name	-	-	-1	-1	-1	1724	1007	1007	1	0.584107
tRNA-Ala-GCG	tRNA-Ala-GCG	23	23	10	ident_name	-	-	-1	-1	-1	1440	683	683	1	0.474306
tRNA-Ala-GCY	tRNA-Ala-GCY	36	36	31	ident_name	-	-	-1	-1	-1	2469	2174	2174	1	0.880518
tRNA-Arg-AGA	tRNA-Arg-AGA	47	47	22	ident_name	-	-	-1	-1	-1	2304	1009	1009	1	0.437934
tRNA-Arg-AGG	tRNA-Arg-AGG	28	28	13	ident_name	-	-	-1	-1	-1	1399	689	689	1	0.492495
tRNA-Arg-CGA	tRNA-Arg-CGA	15	15	12	ident_name	-	-	-1	-1	-1	1011	725	725	1	0.717112
tRNA-Arg-CGY	tRNA-Arg-CGY	49	49	34	ident_name	-	-	-1	-1	-1	2624	1678	1678	1	0.639482
tRNA-Asn-AAC	tRNA-Asn-AAC	63	63	45	ident_name	-	-	-1	-1	-1	4493	3154	3154	1	0.701981
tRNA-Asp-GAY	tRNA-Asp-GAY	58	58	36	ident_name	-	-	-1	-1	-1	3108	1892	1892	1	0.608752
tRNA-Cys-TGY	tRNA-Cys-TGY	168	168	112	ident_name	-	-	-1	-1	-1	8258	5248	5248	1	0.635505
tRNA-Gln-CAA	tRNA-Gln-CAA	30	30	15	ident_name	-	-	-1	-1	-1	1552	791	791	1	0.509665
tRNA-Gln-CAG	tRNA-Gln-CAG	120	120	71	ident_name	-	-	-1	-1	-1	6124	3387	3387	1	0.55307
tRNA-Glu-GAA	tRNA-Glu-GAA	588	588	40	ident_name	-	-	-1	-1	-1	37704	2053	2053	1	0.0544505
tRNA-Glu-GAG	tRNA-Glu-GAG	55	55	41	ident_name	-	-	-1	-1	-1	2771	1957	1957	1	0.706243
tRNA-Gly-GGA	tRNA-Gly-GGA	129	129	96	ident_name	-	-	-1	-1	-1	5376	3711	3711	1	0.69029
tRNA-Gly-GGG	tRNA-Gly-GGG	40	40	23	ident_name	-	-	-1	-1	-1	2525	1207	1207	1	0.47802
tRNA-Gly-GGY	tRNA-Gly-GGY	49	49	32	ident_name	-	-	-1	-1	-1	2593	1616	1616	1	0.623216
tRNA-His-CAY	tRNA-His-CAY	45	45	7	ident_name	-	-	-1	-1	-1	2812	352	352	1	0.125178
tRNA-Ile-ATA	tRNA-Ile-ATA	94	94	32	ident_name	-	-	-1	-1	-1	4168	1326	1326	1	0.318138
tRNA-Ile-ATC	tRNA-Ile-ATC	36	36	6	ident_name	-	-	-1	-1	-1	2019	444	444	1	0.219911
tRNA-Ile-ATT	tRNA-Ile-ATT	156	156	54	ident_name	-	-	-1	-1	-1	8913	2550	2550	1	0.286099
tRNA-Leu-CTG	tRNA-Leu-CTG	18	18	15	ident_name	-	-	-1	-1	-1	1212	1013	1013	1	0.835809
tRNA-Leu-CTY	tRNA-Leu-CTY	26	26	17	ident_name	-	-	-1	-1	-1	1821	1274	1274	1	0.699616
tRNA-Leu-TTA	tRNA-Leu-TTA	13	13	8	ident_name	-	-	-1	-1	-1	858	511	511	1	0.595571
tRNA-Leu-TTG	tRNA-Leu-TTG	23	23	10	ident_name	-	-	-1	-1	-1	1549	612	612	1	0.395094
tRNA-Lys-AAA	tRNA-Lys-AAA	46	46	28	ident_name	-	-	-1	-1	-1	2793	1657	1657	1	0.593269
tRNA-Lys-AAG	tRNA-Lys-AAG	82	82	52	ident_name	-	-	-1	-1	-1	4176	2650	2650	1	0.634579
tRNA-Met	tRNA-Met	100	100	39	ident_name	-	-	-1	-1	-1	5190	1940	1940	1	0.373796
tRNA-Met-i	tRNA-Met-i	50	50	17	ident_name	-	-	-1	-1	-1	3042	1019	1019	1	0.334977
tRNA-Phe-TTY	tRNA-Phe-TTY	49	49	31	ident_name	-	-	-1	-1	-1	2526	1559	1559	1	0.617181
tRNA-Pro-CCA	tRNA-Pro-CCA	9	9	9	ident_name	-	-	-1	-1	-1	620	593	593	1	0.956452
tRNA-Pro-CCG	tRNA-Pro-CCG	6	6	6	ident_name	-	-	-1	-1	-1	359	341	341	1	0.949861
tRNA-Pro-CCY	tRNA-Pro-CCY	16	16	16	ident_name	-	-	-1	-1	-1	1094	1020	1020	1	0.932358
tRNA-Ser-AGY	tRNA-Ser-AGY	13	13	10	ident_name	-	-	-1	-1	-1	911	722	722	1	0.792536
tRNA-Ser-TCG	tRNA-Ser-TCG	6	6	6	ident_name	-	-	-1	-1	-1	443	427	427	1	0.963883
tRNA-Ser-TCY	tRNA-Ser-TCY	19	19	16	ident_name	-	-	-1	-1	-1	1389	1101	1101	1	0.792657
tRNA-Thr-ACA	tRNA-Thr-ACA	28	28	21	ident_name	-	-	-1	-1	-1	1399	910	910	1	0.650465
tRNA-Thr-ACG	tRNA-Thr-ACG	3	3	3	ident_name	-	-	-1	-1	-1	209	180	180	1	0.861244
tRNA-Thr-ACY	tRNA-Thr-ACY	104	104	26	ident_name	-	-	-1	-1	-1	5475	1291	1291	1	0.235799
tRNA-Trp-TGG	tRNA-Trp-TGG	16	16	10	ident_name	-	-	-1	-1	-1	892	633	633	1	0.709641
tRNA-Tyr-TAC	tRNA-Tyr-TAC	37	37	25	ident_name	-	-	-1	-1	-1	2238	1333	1333	1	0.595621
tRNA-Tyr-TAT	tRNA-Tyr-TAT	8	8	5	ident_name	-	-	-1	-1	-1	357	208	208	1	0.582633
tRNA-Val-GTA	tRNA-Val-GTA	15	15	7	ident_name	-	-	-1	-1	-1	890	459	459	1	0.51573
tRNA-Val-GTG	tRNA-Val-GTG	49	49	30	ident_name	-	-	-1	-1	-1	2802	1632	1632	1	0.582441
tRNA-Val-GTY	tRNA-Val-GTY	47	47	15	ident_name	-	-	-1	-1	-1	2864	891	891	1	0.311103
U1	U1	172	172	157	ident_name	-	-	-1	-1	-1	24559	18129	18129	1	0.738182
U13	U13	482	482	318	ident_name	-	-	-1	-1	-1	47977	25009	25009	1	0.521271
U14	U14	7	7	6	ident_name	-	-	-1	-1	-1	584	351	351	1	0.601027
U17	U17	12	12	8	ident_name	-	-	-1	-1	-1	1809	1195	1195	1	0.660586
U2	U2	799	799	630	ident_name	-	-	-1	-1	-1	42194	29165	29165	1	0.691212
U3	U3	217	217	183	ident_name	-	-	-1	-1	-1	24152	14134	14134	1	0.58521
U4	U4	171	171	118	ident_name	-	-	-1	-1	-1	15622	9982	9982	1	0.638971
U5	U5	159	159	117	ident_name	-	-	-1	-1	-1	9527	5979	5979	1	0.627585
U6	U6	1683	1683	1203	ident_name	-	-	-1	-1	-1	150375	88536	88536	1	0.588768
U7	U7	240	240	190	ident_name	-	-	-1	-1	-1	13193	7815	7815	1	0.59236
U8	U8	30	30	19	ident_name	-	-	-1	-1	-1	3389	1831	1831	1	0.540277
UCON1	UCON1	266	266	40	ident_name	-	-	-1	-1	-1	70369	2133	2133	1	0.0303116
UCON100	UCON100	25	25	4	ident_name	-	-	-1	-1	-1	2353	222	222	1	0.0943476
UCON101	UCON101	411	411	8	ident_name	-	-	-1	-1	-1	83820	347	347	1	0.00413982
UCON103	UCON103	29	29	6	ident_name	-	-	-1	-1	-1	7324	784	784	1	0.107045
UCON105	UCON105	1682	1682	83	ident_name	-	-	-1	-1	-1	312658	3537	3537	1	0.0113127
UCON11	UCON11	54	54	19	ident_name	-	-	-1	-1	-1	12796	1906	1906	1	0.148953
UCON12	UCON12	63	63	16	ident_name	-	-	-1	-1	-1	10631	798	798	1	0.0750635
UCON12A	UCON12A	27	27	10	ident_name	-	-	-1	-1	-1	4731	796	796	1	0.168252
UCON14	UCON14	115	115	11	ident_name	-	-	-1	-1	-1	15817	457	457	1	0.028893
UCON15	UCON15	71	71	6	ident_name	-	-	-1	-1	-1	12089	276	276	1	0.0228307
UCON16	UCON16	42	42	13	ident_name	-	-	-1	-1	-1	6370	834	834	1	0.130926
UCON17	UCON17	38	38	7	ident_name	-	-	-1	-1	-1	8467	740	740	1	0.0873981
UCON18	UCON18	32	32	7	ident_name	-	-	-1	-1	-1	7219	375	375	1	0.0519463
UCON19	UCON19	38	38	9	ident_name	-	-	-1	-1	-1	7283	565	565	1	0.0775779
UCON2	UCON2	192	192	30	ident_name	-	-	-1	-1	-1	34649	1749	1732	0.99028	0.049987
UCON20	UCON20	45	45	16	ident_name	-	-	-1	-1	-1	12713	1488	1488	1	0.117046
UCON21	UCON21	35	35	6	ident_name	-	-	-1	-1	-1	5081	384	384	1	0.0755757
UCON22	UCON22	54	54	3	ident_name	-	-	-1	-1	-1	7508	118	118	1	0.0157166
UCON23	UCON23	39	39	12	ident_name	-	-	-1	-1	-1	4893	886	886	1	0.181075
UCON24	UCON24	25	25	8	ident_name	-	-	-1	-1	-1	4721	557	557	1	0.117983
UCON25	UCON25	69	69	7	ident_name	-	-	-1	-1	-1	9719	260	260	1	0.0267517
UCON26	UCON26	390	390	11	ident_name	-	-	-1	-1	-1	78004	560	560	1	0.00717912
UCON28a	UCON28a	159	159	30	ident_name	-	-	-1	-1	-1	37439	2689	2662	0.989959	0.0711023
UCON28b	UCON28b	90	90	12	ident_name	-	-	-1	-1	-1	24539	1239	1239	1	0.0504911
UCON28c	UCON28c	77	77	10	ident_name	-	-	-1	-1	-1	20593	729	729	1	0.0354004
UCON29	UCON29	362	362	40	ident_name	-	-	-1	-1	-1	82880	2515	2466	0.980517	0.0297539
UCON31	UCON31	149	149	22	ident_name	-	-	-1	-1	-1	28668	1423	1423	1	0.0496372
UCON33	UCON33	227	227	23	ident_name	-	-	-1	-1	-1	45739	1729	1729	1	0.0378014
UCON34	UCON34	885	885	69	ident_name	-	-	-1	-1	-1	125684	3067	3067	1	0.0244025
UCON35	UCON35	345	345	32	ident_name	-	-	-1	-1	-1	36318	1500	1500	1	0.0413018
UCON37	UCON37	504	504	19	ident_name	-	-	-1	-1	-1	80002	802	802	1	0.0100247
UCON38	UCON38	387	387	17	ident_name	-	-	-1	-1	-1	78169	953	953	1	0.0121915
UCON39	UCON39	223	223	5	ident_name	-	-	-1	-1	-1	28779	223	223	1	0.00774871
UCON4	UCON4	206	206	32	ident_name	-	-	-1	-1	-1	42798	1690	1690	1	0.0394878
UCON40	UCON40	269	269	32	ident_name	-	-	-1	-1	-1	66249	1929	1929	1	0.0291174
UCON41	UCON41	1266	1266	57	ident_name	-	-	-1	-1	-1	288631	2570	2541	0.988716	0.00880363
UCON44	UCON44	554	554	37	ident_name	-	-	-1	-1	-1	135097	2156	2156	1	0.0159589
UCON47	UCON47	202	202	32	ident_name	-	-	-1	-1	-1	34237	2036	2036	1	0.0594678
UCON48	UCON48	404	404	36	ident_name	-	-	-1	-1	-1	111912	1750	1750	1	0.0156373
UCON5	UCON5	153	153	21	ident_name	-	-	-1	-1	-1	25767	918	918	1	0.035627
UCON51	UCON51	49	49	3	ident_name	-	-	-1	-1	-1	7537	265	265	1	0.0351599
UCON55	UCON55	1297	1297	14	ident_name	-	-	-1	-1	-1	158905	520	520	1	0.00327239
UCON56	UCON56	24	24	5	ident_name	-	-	-1	-1	-1	2566	229	229	1	0.089244
UCON57	UCON57	40	40	3	ident_name	-	-	-1	-1	-1	2905	122	122	1	0.0419966
UCON58	UCON58	466	466	35	ident_name	-	-	-1	-1	-1	92080	2024	1968	0.972332	0.0213727
UCON59	UCON59	96	96	10	ident_name	-	-	-1	-1	-1	11333	484	466	0.96281	0.0411189
UCON6	UCON6	114	114	16	ident_name	-	-	-1	-1	-1	23726	857	857	1	0.0361207
UCON60	UCON60	152	152	7	ident_name	-	-	-1	-1	-1	25475	344	344	1	0.0135034
UCON61	UCON61	17	17	8	ident_name	-	-	-1	-1	-1	1961	538	538	1	0.27435
UCON62	UCON62	42	42	4	ident_name	-	-	-1	-1	-1	4927	226	226	1	0.0458697
UCON63	UCON63	16	16	6	ident_name	-	-	-1	-1	-1	1989	394	394	1	0.198089
UCON64	UCON64	107	107	12	ident_name	-	-	-1	-1	-1	19690	637	622	0.976452	0.0315896
UCON65	UCON65	39	39	5	ident_name	-	-	-1	-1	-1	6864	367	367	1	0.0534674
UCON66	UCON66	96	96	7	ident_name	-	-	-1	-1	-1	20991	410	410	1	0.0195322
UCON67	UCON67	25	25	7	ident_name	-	-	-1	-1	-1	2223	456	456	1	0.205128
UCON68	UCON68	17	17	6	ident_name	-	-	-1	-1	-1	1309	267	267	1	0.203972
UCON69	UCON69	45	45	5	ident_name	-	-	-1	-1	-1	8560	268	268	1	0.0313084
UCON7	UCON7	153	153	34	ident_name	-	-	-1	-1	-1	23532	1725	1702	0.986667	0.072327
UCON70	UCON70	91	91	17	ident_name	-	-	-1	-1	-1	12943	899	899	1	0.0694584
UCON71	UCON71	32	32	13	ident_name	-	-	-1	-1	-1	5674	722	722	1	0.127247
UCON73	UCON73	584	584	20	ident_name	-	-	-1	-1	-1	71687	859	859	1	0.0119826
UCON75	UCON75	34	34	6	ident_name	-	-	-1	-1	-1	6598	639	639	1	0.0968475
UCON76	UCON76	191	191	20	ident_name	-	-	-1	-1	-1	43262	1468	1468	1	0.0339328
UCON78	UCON78	291	291	36	ident_name	-	-	-1	-1	-1	57330	1925	1917	0.995844	0.033438
UCON8	UCON8	271	271	24	ident_name	-	-	-1	-1	-1	68039	1786	1786	1	0.0262497
UCON80	UCON80	39	39	8	ident_name	-	-	-1	-1	-1	4093	402	402	1	0.0982165
UCON80_AMi	UCON80_AMi	71	71	5	ident_name	-	-	-1	-1	-1	8122	263	263	1	0.0323812
UCON81	UCON81	49	49	7	ident_name	-	-	-1	-1	-1	3005	369	369	1	0.122795
UCON83	UCON83	146	146	6	ident_name	-	-	-1	-1	-1	14297	224	224	1	0.0156676
UCON84	UCON84	38	38	10	ident_name	-	-	-1	-1	-1	10174	900	900	1	0.0884608
UCON85	UCON85	106	106	13	ident_name	-	-	-1	-1	-1	14168	581	581	1	0.0410079
UCON86	UCON86	143	143	12	ident_name	-	-	-1	-1	-1	24614	551	551	1	0.0223856
UCON87	UCON87	22	22	7	ident_name	-	-	-1	-1	-1	4543	758	758	1	0.16685
UCON87B	UCON87B	68	68	7	ident_name	-	-	-1	-1	-1	11155	380	380	1	0.0340654
UCON88	UCON88	113	113	7	ident_name	-	-	-1	-1	-1	12989	307	307	1	0.0236354
UCON89	UCON89	72	72	9	ident_name	-	-	-1	-1	-1	12660	556	556	1	0.0439179
UCON9	UCON9	114	114	19	ident_name	-	-	-1	-1	-1	27937	1615	1615	1	0.0578086
UCON92	UCON92	2	2	1	ident_name	-	-	-1	-1	-1	236	110	110	1	0.466102
UCON93	UCON93	36	36	10	ident_name	-	-	-1	-1	-1	4066	519	519	1	0.127644
UCON94	UCON94	46	46	8	ident_name	-	-	-1	-1	-1	4748	375	375	1	0.0789806
UCON96	UCON96	27	27	2	ident_name	-	-	-1	-1	-1	3152	102	102	1	0.0323604
UCON97	UCON97	54	54	12	ident_name	-	-	-1	-1	-1	8297	737	737	1	0.0888273
UCON99	UCON99	78	78	12	ident_name	-	-	-1	-1	-1	13473	546	509	0.932234	0.0377793
UCON9B	UCON9B	89	89	29	ident_name	-	-	-1	-1	-1	27874	2454	2454	1	0.088039
X1_DNA	X1_DNA	776	776	119	ident_name	-	-	-1	-1	-1	166711	9333	9333	1	0.0559831
X1_LINE	X1_LINE	92	92	25	ident_name	-	-	-1	-1	-1	26269	2399	2399	1	0.0913244
X1_LR	X1_LR	16	16	8	ident_name	-	-	-1	-1	-1	1921	535	535	1	0.278501
X10b_DNA	X10b_DNA	977	977	13	ident_name	-	-	-1	-1	-1	116596	600	600	1	0.00514597
X11_DNA	X11_DNA	439	439	25	ident_name	-	-	-1	-1	-1	87549	1725	1725	1	0.0197033
X12_DNA	X12_DNA	4045	4045	168	ident_name	-	-	-1	-1	-1	719514	7188	7188	1	0.00999008
X12_LINE	X12_LINE	73	73	6	ident_name	-	-	-1	-1	-1	12974	425	425	1	0.0327578
X13_LINE	X13_LINE	139	139	21	ident_name	-	-	-1	-1	-1	35009	1349	1349	1	0.0385329
X15_LINE	X15_LINE	37	37	8	ident_name	-	-	-1	-1	-1	7092	972	972	1	0.137056
X17_LINE	X17_LINE	740	740	44	ident_name	-	-	-1	-1	-1	119009	2005	2005	1	0.0168475
X2_LINE	X2_LINE	224	224	26	ident_name	-	-	-1	-1	-1	51876	1755	1755	1	0.0338307
X20_LINE	X20_LINE	192	192	14	ident_name	-	-	-1	-1	-1	33383	815	815	1	0.0244136
X21_LINE	X21_LINE	41	41	14	ident_name	-	-	-1	-1	-1	7194	915	915	1	0.127189
X22_DNA	X22_DNA	39	39	10	ident_name	-	-	-1	-1	-1	4614	708	696	0.983051	0.150845
X23_DNA	X23_DNA	69	69	24	ident_name	-	-	-1	-1	-1	13616	1522	1502	0.986859	0.110311
X24_DNA	X24_DNA	979	979	96	ident_name	-	-	-1	-1	-1	113742	3866	3789	0.980083	0.0333122
X24_LINE	X24_LINE	314	314	22	ident_name	-	-	-1	-1	-1	49889	987	987	1	0.0197839
X26_DNA	X26_DNA	1236	1236	154	ident_name	-	-	-1	-1	-1	320950	10392	10392	1	0.0323789
X2a_DNA	X2a_DNA	1392	1392	55	ident_name	-	-	-1	-1	-1	168150	2137	2121	0.992513	0.0126137
X2b_DNA	X2b_DNA	645	645	41	ident_name	-	-	-1	-1	-1	75033	1503	1483	0.986693	0.0197646
X30_DNA	X30_DNA	1307	1307	122	ident_name	-	-	-1	-1	-1	232655	5610	5507	0.98164	0.0236702
X32_DNA	X32_DNA	477	477	65	ident_name	-	-	-1	-1	-1	95780	3778	3762	0.995765	0.0392775
X33a_DNA	X33a_DNA	86	86	13	ident_name	-	-	-1	-1	-1	16565	998	998	1	0.0602475
X34_DNA	X34_DNA	129	129	18	ident_name	-	-	-1	-1	-1	16438	1235	1235	1	0.0751308
X4a_DNA	X4a_DNA	329	329	17	ident_name	-	-	-1	-1	-1	61676	782	782	1	0.0126792
X4b_DNA	X4b_DNA	1199	1199	64	ident_name	-	-	-1	-1	-1	290507	3301	3301	1	0.0113629
X5a_DNA	X5a_DNA	1173	1173	43	ident_name	-	-	-1	-1	-1	140411	1607	1607	1	0.011445
X5B_LINE	X5B_LINE	17	17	1	ident_name	-	-	-1	-1	-1	1616	32	32	1	0.019802
X6a_DNA	X6a_DNA	1877	1877	108	ident_name	-	-	-1	-1	-1	331267	5268	5268	1	0.0159026
X6A_LINE	X6A_LINE	396	396	44	ident_name	-	-	-1	-1	-1	89173	2750	2750	1	0.0308389
X6b_DNA	X6b_DNA	3865	3865	83	ident_name	-	-	-1	-1	-1	542786	3355	3355	1	0.00618107
X6B_LINE	X6B_LINE	253	253	40	ident_name	-	-	-1	-1	-1	53534	2095	2095	1	0.039134
X7A_LINE	X7A_LINE	852	852	44	ident_name	-	-	-1	-1	-1	148838	2009	2009	1	0.0134979
X7B_LINE	X7B_LINE	934	934	28	ident_name	-	-	-1	-1	-1	138398	1208	1208	1	0.00872845
X7C_LINE	X7C_LINE	403	403	26	ident_name	-	-	-1	-1	-1	61915	1784	1784	1	0.0288137
X7D_LINE	X7D_LINE	24	24	2	ident_name	-	-	-1	-1	-1	2681	168	168	1	0.0626632
X8_LINE	X8_LINE	130	130	22	ident_name	-	-	-1	-1	-1	26950	1471	1471	1	0.0545826
X9_LINE	X9_LINE	64	64	13	ident_name	-	-	-1	-1	-1	17166	821	821	1	0.0478271
X9a_DNA	X9a_DNA	1350	1350	64	ident_name	-	-	-1	-1	-1	268941	4069	4045	0.994102	0.0150405
X9b_DNA	X9b_DNA	760	760	76	ident_name	-	-	-1	-1	-1	191263	4622	4622	1	0.0241657
Zaphod	Zaphod	1943	1943	919	ident_name	-	-	-1	-1	-1	677158	130526	130443	0.999364	0.192633
Zaphod2	Zaphod2	581	581	225	ident_name	-	-	-1	-1	-1	158313	28242	28242	1	0.178393
Zaphod3	Zaphod3	662	662	303	ident_name	-	-	-1	-1	-1	154851	35871	35871	1	0.231648
Zaphod4a	Zaphod4a	399	399	86	ident_name	-	-	-1	-1	-1	122749	7302	7302	1	0.0594872
Zaphod5a	Zaphod5a	98	98	25	ident_name	-	-	-1	-1	-1	23020	1826	1826	1	0.0793223
Zaphod5b	Zaphod5b	99	99	19	ident_name	-	-	-1	-1	-1	18512	1174	1174	1	0.0634183

## Sheet: Legend
Table S1. Summary of Repeat Browser statistics. This table contains information regarding nomencature changes between the Repeat Browser, RepeatMasker and Dfam as well as several staistics regarding the consensuses and chaining
Table S1 Column descriptions
repBrowserName	Repeat Browser name of the repeat
RmskNames	RepeatMasker name of the repeat
SumCopiesInGenome	Total number of annotations of the repeat in the hg38 track
SepCopiesInGenome	Total number of individual elements in the genome (only not equal to SumCopies when multiple RepeatMasker names map to a single Repeat Browser name)
LiftableCopies	Number of sequences that will lift to the consensus
SeqSources	Source of the sequence (from Dfam, built or manual; in some cases the Dfam name was inferred by comparing the HMMER output to RepeatMasker output and/or comparing if the Dfam name dropped the “int” suffix)
99%Length	Length of the element in the 99% length percentile
maxLenInGenome	Length of the longest element
consLen	Length of the consensus
consNCount	The number of Ns in the consesnsus
consRatio	Ratio of alignment length to consensus length
rmskCov	bp coverage of all the elements in the RepeatMasker track
covRawBlat	bp coverage of blat of the consensus to the genome
covBestBlat	bp coverage of blat of the consensus to the “best” instances in the genome
ratio_bestToRaw	Ratio of blat coverage to the best elements
ratio_bestToRmsk	Ratio of the “best” instances” to total RepeatMasker bp coverage
